# Supplementary material for: Next Generation Sequencing Provides Rapid Access to the Genome of Puccinia striiformis f. sp. tritici, the Causal Agent of Wheat Stripe Rust
Source: PLoS One. 2011 Aug 31;6(8):e24230. doi: 10.1371/journal.pone.0024230 (PMC3164196; doi:10.1371/journal.pone.0024230)
Supplement: Material S1 — Accession number and fold-coverage (coverage/median coverage) of each PST-130 contig (genomic and mitochondrial contigs are listed in separate sheets). (XLSX) [file pone.0024230.s007.xlsx]

## Sheet: Genomic
Contig	Accession	Length (bp)	Coverage / MedianCoverage
PST130_1	AEEW01000001	383	0.16
PST130_2	AEEW01000002	2105	0.95
PST130_3	AEEW01000003	2944	2.56
PST130_4	AEEW01000004	1093	1.39
PST130_5	AEEW01000005	12405	1.09
PST130_6	AEEW01000006	10036	1.14
PST130_7	AEEW01000007	2468	1.36
PST130_8	AEEW01000008	1125	0.88
PST130_9	AEEW01000009	758	0.95
PST130_10	AEEW01000010	2636	0.58
PST130_11	AEEW01000011	768	0.86
PST130_12	AEEW01000012	702	0.81
PST130_13	AEEW01000013	2025	0.98
PST130_14	AEEW01000014	1634	0.43
PST130_15	AEEW01000015	1456	0.93
PST130_16	AEEW01000016	2161	1.05
PST130_17	AEEW01000017	2320	1.35
PST130_18	AEEW01000018	973	0.17
PST130_19	AEEW01000019	608	1.17
PST130_20	AEEW01000020	779	1.02
PST130_21	AEEW01000021	1207	0.48
PST130_22	AEEW01000022	1972	1.15
PST130_23	AEEW01000023	2157	1.29
PST130_24	AEEW01000024	2609	0.92
PST130_25	AEEW01000025	677	0.54
PST130_26	AEEW01000026	3085	1.1
PST130_27	AEEW01000027	817	0.83
PST130_28	AEEW01000028	2038	1.34
PST130_29	AEEW01000029	2343	0.61
PST130_30	AEEW01000030	2414	1
PST130_31	AEEW01000031	781	1.08
PST130_32	AEEW01000032	4294	1.08
PST130_33	AEEW01000033	1434	0.83
PST130_34	AEEW01000034	650	1.37
PST130_35	AEEW01000035	1441	1.14
PST130_36	AEEW01000036	1299	1.03
PST130_37	AEEW01000037	2308	1.24
PST130_38	AEEW01000038	934	0.96
PST130_39	AEEW01000039	319	0.14
PST130_40	AEEW01000040	1571	0.81
PST130_41	AEEW01000041	586	1.12
PST130_42	AEEW01000042	1843	0.99
PST130_43	AEEW01000043	1403	0.99
PST130_44	AEEW01000044	1406	0.66
PST130_45	AEEW01000045	1957	0.73
PST130_46	AEEW01000046	1209	0.48
PST130_47	AEEW01000047	1244	1.01
PST130_48	AEEW01000048	2161	1.28
PST130_49	AEEW01000049	1391	0.61
PST130_50	AEEW01000050	3077	1.09
PST130_51	AEEW01000051	1918	1.43
PST130_52	AEEW01000052	1058	0.58
PST130_53	AEEW01000053	1764	0.41
PST130_54	AEEW01000054	1517	1.34
PST130_55	AEEW01000055	957	0.44
PST130_56	AEEW01000056	714	0.51
PST130_57	AEEW01000057	2094	1.12
PST130_58	AEEW01000058	823	0.42
PST130_59	AEEW01000059	5643	1.15
PST130_60	AEEW01000060	1519	1.34
PST130_61	AEEW01000061	2163	1.25
PST130_62	AEEW01000062	1466	1.14
PST130_63	AEEW01000063	892	0.26
PST130_64	AEEW01000064	1165	0.43
PST130_65	AEEW01000065	446	0.36
PST130_66	AEEW01000066	1278	1.1
PST130_67	AEEW01000067	1741	0.95
PST130_68	AEEW01000068	4321	0.71
PST130_69	AEEW01000069	889	1.29
PST130_70	AEEW01000070	464	0.11
PST130_71	AEEW01000071	1701	1.15
PST130_72	AEEW01000072	1530	0.59
PST130_73	AEEW01000073	1157	0.87
PST130_74	AEEW01000074	1783	1.42
PST130_75	AEEW01000075	5031	1.29
PST130_76	AEEW01000076	2087	0.38
PST130_77	AEEW01000077	559	0.25
PST130_78	AEEW01000078	475	0.17
PST130_79	AEEW01000079	2531	0.99
PST130_80	AEEW01000080	343	0.15
PST130_81	AEEW01000081	1736	1.23
PST130_82	AEEW01000082	3210	1.1
PST130_83	AEEW01000083	1596	0.96
PST130_84	AEEW01000084	2079	0.73
PST130_85	AEEW01000085	1215	0.76
PST130_86	AEEW01000086	2225	0.44
PST130_87	AEEW01000087	652	0.14
PST130_88	AEEW01000088	1278	0.63
PST130_89	AEEW01000089	574	0.1
PST130_90	AEEW01000090	3342	1.39
PST130_91	AEEW01000091	1587	0.94
PST130_92	AEEW01000092	956	1.52
PST130_93	AEEW01000093	4672	1.26
PST130_94	AEEW01000094	614	0.19
PST130_95	AEEW01000095	1239	0.66
PST130_96	AEEW01000096	1542	0.22
PST130_97	AEEW01000097	1311	0.17
PST130_98	AEEW01000098	1604	1.03
PST130_99	AEEW01000099	1661	0.57
PST130_100	AEEW01000100	578	0.13
PST130_101	AEEW01000101	491	0.18
PST130_102	AEEW01000102	2212	0.69
PST130_103	AEEW01000103	1618	1.42
PST130_104	AEEW01000104	1089	0.93
PST130_105	AEEW01000105	966	1
PST130_106	AEEW01000106	1822	0.45
PST130_107	AEEW01000107	355	0.2
PST130_108	AEEW01000108	618	0.24
PST130_109	AEEW01000109	666	0.21
PST130_110	AEEW01000110	505	0.15
PST130_111	AEEW01000111	794	0.24
PST130_112	AEEW01000112	450	0.2
PST130_113	AEEW01000113	2539	0.87
PST130_114	AEEW01000114	1130	1.31
PST130_115	AEEW01000115	1409	0.95
PST130_116	AEEW01000116	1841	0.64
PST130_117	AEEW01000117	3105	1.04
PST130_118	AEEW01000118	2165	1.16
PST130_119	AEEW01000119	1802	1.26
PST130_120	AEEW01000120	1702	1.2
PST130_121	AEEW01000121	491	0.28
PST130_122	AEEW01000122	1392	1.01
PST130_123	AEEW01000123	969	0.84
PST130_124	AEEW01000124	1597	1.16
PST130_125	AEEW01000125	1459	1.34
PST130_126	AEEW01000126	2175	0.6
PST130_127	AEEW01000127	1508	0.61
PST130_128	AEEW01000128	1753	1.3
PST130_129	AEEW01000129	3158	1.97
PST130_130	AEEW01000130	1782	0.78
PST130_131	AEEW01000131	779	0.91
PST130_132	AEEW01000132	2280	1.1
PST130_133	AEEW01000133	3529	1.86
PST130_134	AEEW01000134	1118	1.1
PST130_135	AEEW01000135	394	NA
PST130_136	AEEW01000136	2183	1
PST130_137	AEEW01000137	1780	1.12
PST130_138	AEEW01000138	2735	1.15
PST130_139	AEEW01000139	1386	1.15
PST130_140	AEEW01000140	1317	1.04
PST130_141	AEEW01000141	2075	0.85
PST130_142	AEEW01000142	1516	0.65
PST130_143	AEEW01000143	1401	0.82
PST130_144	AEEW01000144	999	1.04
PST130_145	AEEW01000145	2334	1.34
PST130_146	AEEW01000146	1673	1.3
PST130_147	AEEW01000147	2390	0.86
PST130_148	AEEW01000148	1692	1.05
PST130_149	AEEW01000149	734	1.45
PST130_150	AEEW01000150	1312	0.91
PST130_151	AEEW01000151	1202	0.83
PST130_152	AEEW01000152	1646	0.88
PST130_153	AEEW01000153	2057	0.98
PST130_154	AEEW01000154	2121	1.05
PST130_155	AEEW01000155	1866	1.04
PST130_156	AEEW01000156	2541	0.49
PST130_157	AEEW01000157	2584	0.91
PST130_158	AEEW01000158	2789	0.99
PST130_159	AEEW01000159	7451	1.18
PST130_160	AEEW01000160	1502	0.97
PST130_161	AEEW01000161	2664	0.49
PST130_162	AEEW01000162	707	0.43
PST130_163	AEEW01000163	2068	1.24
PST130_164	AEEW01000164	1527	0.96
PST130_165	AEEW01000165	985	1.04
PST130_166	AEEW01000166	1191	0.35
PST130_167	AEEW01000167	2738	1.26
PST130_168	AEEW01000168	1655	0.84
PST130_169	AEEW01000169	1636	0.93
PST130_170	AEEW01000170	1579	0.97
PST130_171	AEEW01000171	1616	1.07
PST130_172	AEEW01000172	1502	1.06
PST130_173	AEEW01000173	868	1.21
PST130_174	AEEW01000174	2274	1.03
PST130_175	AEEW01000175	963	0.4
PST130_176	AEEW01000176	885	0.97
PST130_177	AEEW01000177	1324	1.27
PST130_178	AEEW01000178	2217	0.46
PST130_179	AEEW01000179	876	0.81
PST130_180	AEEW01000180	2225	0.44
PST130_181	AEEW01000181	1886	1.49
PST130_182	AEEW01000182	2927	1.16
PST130_183	AEEW01000183	1505	0.38
PST130_184	AEEW01000184	595	0.27
PST130_185	AEEW01000185	812	0.85
PST130_186	AEEW01000186	1382	0.88
PST130_187	AEEW01000187	1824	0.83
PST130_188	AEEW01000188	471	0.67
PST130_189	AEEW01000189	617	0.83
PST130_190	AEEW01000190	770	0.48
PST130_191	AEEW01000191	1820	1.07
PST130_192	AEEW01000192	1630	1.23
PST130_193	AEEW01000193	1593	0.48
PST130_194	AEEW01000194	5406	0.96
PST130_195	AEEW01000195	1247	0.96
PST130_196	AEEW01000196	2201	1.2
PST130_197	AEEW01000197	2092	1.05
PST130_198	AEEW01000198	1047	0.98
PST130_199	AEEW01000199	688	0.38
PST130_200	AEEW01000200	1275	0.99
PST130_201	AEEW01000201	335	0.23
PST130_202	AEEW01000202	584	0.18
PST130_203	AEEW01000203	361	0.52
PST130_204	AEEW01000204	4563	1.35
PST130_205	AEEW01000205	2665	1.18
PST130_206	AEEW01000206	1155	1.01
PST130_207	AEEW01000207	1015	1
PST130_208	AEEW01000208	2072	1.08
PST130_209	AEEW01000209	983	0.96
PST130_210	AEEW01000210	1053	1.02
PST130_211	AEEW01000211	2017	0.66
PST130_212	AEEW01000212	581	0.93
PST130_213	AEEW01000213	2311	1.05
PST130_214	AEEW01000214	952	0.98
PST130_215	AEEW01000215	1504	0.76
PST130_216	AEEW01000216	309	0.22
PST130_217	AEEW01000217	469	0.19
PST130_218	AEEW01000218	653	0.22
PST130_219	AEEW01000219	2039	0.82
PST130_220	AEEW01000220	933	1.2
PST130_221	AEEW01000221	2651	1.04
PST130_222	AEEW01000222	1195	1.13
PST130_223	AEEW01000223	1018	0.73
PST130_224	AEEW01000224	690	1.25
PST130_225	AEEW01000225	5458	1.25
PST130_226	AEEW01000226	1290	1.1
PST130_227	AEEW01000227	1350	0.17
PST130_228	AEEW01000228	742	0.19
PST130_229	AEEW01000229	1424	0.87
PST130_230	AEEW01000230	534	3.69
PST130_231	AEEW01000231	830	0.23
PST130_232	AEEW01000232	2862	0.97
PST130_233	AEEW01000233	587	0.28
PST130_234	AEEW01000234	1500	0.49
PST130_235	AEEW01000235	1026	0.63
PST130_236	AEEW01000236	2174	0.65
PST130_237	AEEW01000237	3215	1.44
PST130_240	AEEW01000240	2169	0.99
PST130_241	AEEW01000241	747	0.43
PST130_242	AEEW01000242	1896	1
PST130_243	AEEW01000243	1053	2.24
PST130_244	AEEW01000244	304	1.02
PST130_245	AEEW01000245	641	5.53
PST130_246	AEEW01000246	2341	2.18
PST130_247	AEEW01000247	968	2.92
PST130_248	AEEW01000248	2647	1.14
PST130_249	AEEW01000249	3644	10.61
PST130_250	AEEW01000250	1576	3.28
PST130_251	AEEW01000251	845	0.58
PST130_252	AEEW01000252	4071	1.16
PST130_253	AEEW01000253	953	0.32
PST130_254	AEEW01000254	682	0.86
PST130_255	AEEW01000255	1569	1.13
PST130_256	AEEW01000256	1344	1.17
PST130_257	AEEW01000257	1780	6.04
PST130_258	AEEW01000258	789	0.71
PST130_259	AEEW01000259	841	0.95
PST130_260	AEEW01000260	599	0.48
PST130_261	AEEW01000261	1459	1.14
PST130_262	AEEW01000262	1304	2.23
PST130_263	AEEW01000263	2280	2.09
PST130_264	AEEW01000264	1764	22.7
PST130_265	AEEW01000265	898	0.64
PST130_266	AEEW01000266	484	21.1
PST130_267	AEEW01000267	1328	0.51
PST130_268	AEEW01000268	715	1.47
PST130_269	AEEW01000269	1133	0.87
PST130_270	AEEW01000270	1695	0.65
PST130_271	AEEW01000271	906	0.89
PST130_272	AEEW01000272	496	0.79
PST130_273	AEEW01000273	1322	1.26
PST130_274	AEEW01000274	1511	1.39
PST130_276	AEEW01000276	401	0.88
PST130_277	AEEW01000277	1367	1.12
PST130_278	AEEW01000278	623	0.97
PST130_279	AEEW01000279	2369	1.35
PST130_280	AEEW01000280	695	0.98
PST130_281	AEEW01000281	3497	0.9
PST130_282	AEEW01000282	1020	0.91
PST130_283	AEEW01000283	1368	1.28
PST130_284	AEEW01000284	2294	1.02
PST130_285	AEEW01000285	406	0.18
PST130_286	AEEW01000286	2023	1.14
PST130_287	AEEW01000287	880	1.07
PST130_288	AEEW01000288	524	0.32
PST130_289	AEEW01000289	963	0.51
PST130_290	AEEW01000290	757	0.28
PST130_291	AEEW01000291	1190	1.01
PST130_292	AEEW01000292	1803	0.51
PST130_293	AEEW01000293	648	1.17
PST130_294	AEEW01000294	521	0.95
PST130_295	AEEW01000295	1419	0.99
PST130_296	AEEW01000296	667	0.57
PST130_297	AEEW01000297	373	1.32
PST130_298	AEEW01000298	440	0.41
PST130_299	AEEW01000299	2584	1.35
PST130_300	AEEW01000300	2326	1.13
PST130_301	AEEW01000301	685	0.86
PST130_302	AEEW01000302	508	1.07
PST130_303	AEEW01000303	1067	0.98
PST130_304	AEEW01000304	1090	0.38
PST130_305	AEEW01000305	880	5.81
PST130_306	AEEW01000306	977	0.89
PST130_307	AEEW01000307	624	0.14
PST130_308	AEEW01000308	650	0.18
PST130_309	AEEW01000309	883	1.5
PST130_310	AEEW01000310	2365	1.06
PST130_311	AEEW01000311	985	0.32
PST130_312	AEEW01000312	3981	1.34
PST130_313	AEEW01000313	1176	0.66
PST130_314	AEEW01000314	1644	1.31
PST130_315	AEEW01000315	2072	1.23
PST130_316	AEEW01000316	1602	3.81
PST130_317	AEEW01000317	4522	1.12
PST130_318	AEEW01000318	992	0.9
PST130_319	AEEW01000319	1480	0.65
PST130_320	AEEW01000320	757	5.81
PST130_321	AEEW01000321	1156	0.71
PST130_322	AEEW01000322	3286	2.03
PST130_323	AEEW01000323	1058	0.33
PST130_324	AEEW01000324	362	0.11
PST130_325	AEEW01000325	2652	0.97
PST130_326	AEEW01000326	1263	1.1
PST130_327	AEEW01000327	2251	0.99
PST130_328	AEEW01000328	950	1.17
PST130_329	AEEW01000329	1143	1.24
PST130_330	AEEW01000330	729	1.09
PST130_331	AEEW01000331	354	0.19
PST130_332	AEEW01000332	2601	1.16
PST130_333	AEEW01000333	522	1.63
PST130_334	AEEW01000334	1517	1.24
PST130_335	AEEW01000335	413	0.25
PST130_336	AEEW01000336	4524	1.04
PST130_337	AEEW01000337	358	0.69
PST130_338	AEEW01000338	529	0.87
PST130_339	AEEW01000339	1509	1.36
PST130_340	AEEW01000340	1279	1.01
PST130_341	AEEW01000341	2489	1.04
PST130_342	AEEW01000342	4343	1.18
PST130_343	AEEW01000343	498	0.63
PST130_344	AEEW01000344	2260	1.19
PST130_345	AEEW01000345	2123	1.15
PST130_346	AEEW01000346	1329	1
PST130_347	AEEW01000347	1048	0.92
PST130_348	AEEW01000348	4623	1.07
PST130_349	AEEW01000349	1093	2.6
PST130_350	AEEW01000350	461	1.57
PST130_351	AEEW01000351	2903	0.33
PST130_352	AEEW01000352	1131	0.88
PST130_353	AEEW01000353	366	0.18
PST130_354	AEEW01000354	383	0.19
PST130_355	AEEW01000355	1559	1.29
PST130_356	AEEW01000356	1124	1.19
PST130_357	AEEW01000357	1798	1
PST130_358	AEEW01000358	1274	0.96
PST130_359	AEEW01000359	5532	1.05
PST130_360	AEEW01000360	747	1.14
PST130_361	AEEW01000361	691	1.14
PST130_362	AEEW01000362	1130	0.94
PST130_363	AEEW01000363	938	0.82
PST130_364	AEEW01000364	1701	1.09
PST130_365	AEEW01000365	637	1.08
PST130_366	AEEW01000366	1398	1.16
PST130_367	AEEW01000367	563	0.26
PST130_368	AEEW01000368	2675	0.53
PST130_369	AEEW01000369	631	1.1
PST130_370	AEEW01000370	1576	1.04
PST130_371	AEEW01000371	466	1.09
PST130_372	AEEW01000372	451	0.19
PST130_373	AEEW01000373	1390	0.94
PST130_374	AEEW01000374	1149	1.86
PST130_375	AEEW01000375	20094	1.16
PST130_376	AEEW01000376	970	1.6
PST130_377	AEEW01000377	1158	0.7
PST130_378	AEEW01000378	1524	1.48
PST130_379	AEEW01000379	1331	1.46
PST130_380	AEEW01000380	2039	1.29
PST130_381	AEEW01000381	4270	1.3
PST130_382	AEEW01000382	550	0.22
PST130_383	AEEW01000383	1379	1.17
PST130_384	AEEW01000384	738	1.04
PST130_385	AEEW01000385	813	1.09
PST130_386	AEEW01000386	1455	0.69
PST130_387	AEEW01000387	1372	0.93
PST130_388	AEEW01000388	1228	0.88
PST130_389	AEEW01000389	1362	1.32
PST130_390	AEEW01000390	1992	1.06
PST130_391	AEEW01000391	908	1.06
PST130_392	AEEW01000392	1050	1.44
PST130_393	AEEW01000393	1043	0.93
PST130_394	AEEW01000394	660	0.57
PST130_395	AEEW01000395	759	0.72
PST130_396	AEEW01000396	1842	2.77
PST130_397	AEEW01000397	622	0.69
PST130_398	AEEW01000398	1856	1.1
PST130_399	AEEW01000399	489	0.55
PST130_400	AEEW01000400	1209	1.07
PST130_401	AEEW01000401	2970	1.15
PST130_402	AEEW01000402	948	4.07
PST130_403	AEEW01000403	3972	1.17
PST130_404	AEEW01000404	1115	1.02
PST130_405	AEEW01000405	1268	2.59
PST130_406	AEEW01000406	1452	1.5
PST130_407	AEEW01000407	2163	1.08
PST130_408	AEEW01000408	331	0.18
PST130_409	AEEW01000409	615	1.09
PST130_410	AEEW01000410	605	0.79
PST130_411	AEEW01000411	800	0.82
PST130_412	AEEW01000412	1161	0.91
PST130_413	AEEW01000413	669	1.07
PST130_414	AEEW01000414	3785	1.11
PST130_415	AEEW01000415	1154	1.03
PST130_416	AEEW01000416	1541	1.13
PST130_417	AEEW01000417	767	2.04
PST130_418	AEEW01000418	2023	1.35
PST130_419	AEEW01000419	2834	1.07
PST130_420	AEEW01000420	1047	1.3
PST130_421	AEEW01000421	427	0.16
PST130_422	AEEW01000422	1520	1.05
PST130_423	AEEW01000423	1991	1.15
PST130_424	AEEW01000424	1380	1.26
PST130_425	AEEW01000425	2249	1.17
PST130_426	AEEW01000426	1781	1.06
PST130_427	AEEW01000427	971	1.07
PST130_428	AEEW01000428	2528	1.35
PST130_429	AEEW01000429	863	1.15
PST130_430	AEEW01000430	1400	1.17
PST130_431	AEEW01000431	522	4.14
PST130_432	AEEW01000432	570	1.07
PST130_433	AEEW01000433	1186	1.08
PST130_434	AEEW01000434	330	0.16
PST130_435	AEEW01000435	1519	0.86
PST130_436	AEEW01000436	1484	1.46
PST130_437	AEEW01000437	3156	1.08
PST130_438	AEEW01000438	646	1.11
PST130_439	AEEW01000439	1007	1.44
PST130_440	AEEW01000440	2447	0.93
PST130_441	AEEW01000441	852	0.28
PST130_442	AEEW01000442	1377	0.98
PST130_443	AEEW01000443	1116	0.99
PST130_444	AEEW01000444	2054	0.87
PST130_445	AEEW01000445	1084	1.08
PST130_446	AEEW01000446	671	0.23
PST130_447	AEEW01000447	2393	0.99
PST130_448	AEEW01000448	1600	1.21
PST130_449	AEEW01000449	703	0.49
PST130_450	AEEW01000450	743	0.27
PST130_451	AEEW01000451	1964	1.31
PST130_452	AEEW01000452	1354	6.4
PST130_453	AEEW01000453	383	0.22
PST130_454	AEEW01000454	1343	3.27
PST130_455	AEEW01000455	704	0.95
PST130_456	AEEW01000456	402	0.97
PST130_457	AEEW01000457	2631	1.9
PST130_458	AEEW01000458	743	1.05
PST130_459	AEEW01000459	2068	2.09
PST130_460	AEEW01000460	663	0.76
PST130_461	AEEW01000461	853	0.78
PST130_462	AEEW01000462	3161	1.74
PST130_463	AEEW01000463	1303	0.94
PST130_464	AEEW01000464	1117	1.25
PST130_465	AEEW01000465	2913	1.14
PST130_466	AEEW01000466	3492	1.29
PST130_467	AEEW01000467	1654	1.1
PST130_468	AEEW01000468	2406	1.38
PST130_469	AEEW01000469	1524	1.09
PST130_470	AEEW01000470	586	2.15
PST130_471	AEEW01000471	1369	0.96
PST130_472	AEEW01000472	2208	1.32
PST130_473	AEEW01000473	1324	0.4
PST130_474	AEEW01000474	1161	0.62
PST130_475	AEEW01000475	1592	1.1
PST130_476	AEEW01000476	663	0.21
PST130_477	AEEW01000477	651	0.17
PST130_478	AEEW01000478	507	0.76
PST130_479	AEEW01000479	1204	0.82
PST130_480	AEEW01000480	513	0.72
PST130_481	AEEW01000481	1656	1.19
PST130_482	AEEW01000482	958	0.86
PST130_483	AEEW01000483	1182	1.11
PST130_484	AEEW01000484	1168	1.34
PST130_485	AEEW01000485	341	0.76
PST130_486	AEEW01000486	2482	1.11
PST130_487	AEEW01000487	326	0.23
PST130_488	AEEW01000488	1383	0.58
PST130_489	AEEW01000489	364	0.15
PST130_490	AEEW01000490	453	0.24
PST130_491	AEEW01000491	2423	1.31
PST130_492	AEEW01000492	1504	0.51
PST130_493	AEEW01000493	1262	0.44
PST130_494	AEEW01000494	3079	0.61
PST130_495	AEEW01000495	787	0.65
PST130_496	AEEW01000496	1841	1.38
PST130_497	AEEW01000497	1392	1.31
PST130_498	AEEW01000498	10564	1.1
PST130_499	AEEW01000499	1337	0.19
PST130_500	AEEW01000500	816	0.17
PST130_501	AEEW01000501	901	1.15
PST130_502	AEEW01000502	2084	1.41
PST130_503	AEEW01000503	749	1.35
PST130_504	AEEW01000504	302	0.18
PST130_505	AEEW01000505	397	0.23
PST130_506	AEEW01000506	548	1
PST130_507	AEEW01000507	544	0.86
PST130_508	AEEW01000508	703	2.1
PST130_509	AEEW01000509	753	1.08
PST130_510	AEEW01000510	963	1.19
PST130_511	AEEW01000511	926	1.34
PST130_512	AEEW01000512	323	0.13
PST130_513	AEEW01000513	612	0.17
PST130_514	AEEW01000514	1673	1.32
PST130_515	AEEW01000515	1057	0.95
PST130_516	AEEW01000516	518	0.37
PST130_517	AEEW01000517	1439	0.93
PST130_518	AEEW01000518	525	0.62
PST130_519	AEEW01000519	1223	1.18
PST130_520	AEEW01000520	2040	1.07
PST130_521	AEEW01000521	739	1.7
PST130_522	AEEW01000522	1495	0.96
PST130_523	AEEW01000523	785	0.59
PST130_524	AEEW01000524	1979	2.4
PST130_525	AEEW01000525	1503	1.4
PST130_526	AEEW01000526	2750	0.95
PST130_527	AEEW01000527	1187	1.02
PST130_528	AEEW01000528	2452	0.89
PST130_529	AEEW01000529	400	0.07
PST130_530	AEEW01000530	1052	0.94
PST130_531	AEEW01000531	343	0.14
PST130_532	AEEW01000532	694	0.64
PST130_533	AEEW01000533	939	0.93
PST130_534	AEEW01000534	355	1.65
PST130_535	AEEW01000535	704	0.52
PST130_536	AEEW01000536	2486	1.28
PST130_537	AEEW01000537	1584	0.6
PST130_538	AEEW01000538	632	1.88
PST130_539	AEEW01000539	884	0.66
PST130_540	AEEW01000540	1476	1.18
PST130_541	AEEW01000541	1162	0.87
PST130_542	AEEW01000542	467	0.88
PST130_543	AEEW01000543	998	1.02
PST130_544	AEEW01000544	1503	1.15
PST130_545	AEEW01000545	1452	1.12
PST130_546	AEEW01000546	2313	0.99
PST130_547	AEEW01000547	2605	1.38
PST130_548	AEEW01000548	1719	2.15
PST130_549	AEEW01000549	1871	1.21
PST130_550	AEEW01000550	428	0.71
PST130_551	AEEW01000551	959	0.45
PST130_552	AEEW01000552	1268	1.16
PST130_553	AEEW01000553	2273	1.04
PST130_554	AEEW01000554	503	0.9
PST130_555	AEEW01000555	2065	0.55
PST130_556	AEEW01000556	655	1.34
PST130_557	AEEW01000557	758	0.56
PST130_558	AEEW01000558	3854	1.11
PST130_559	AEEW01000559	3702	1.06
PST130_560	AEEW01000560	1445	1.14
PST130_561	AEEW01000561	515	0.16
PST130_562	AEEW01000562	1391	1.03
PST130_563	AEEW01000563	1640	1.08
PST130_564	AEEW01000564	2097	1.24
PST130_565	AEEW01000565	797	1.75
PST130_566	AEEW01000566	853	0.64
PST130_567	AEEW01000567	916	1.1
PST130_568	AEEW01000568	804	0.95
PST130_569	AEEW01000569	1494	0.53
PST130_570	AEEW01000570	1189	0.79
PST130_571	AEEW01000571	584	2.42
PST130_572	AEEW01000572	472	0.19
PST130_573	AEEW01000573	859	0.74
PST130_574	AEEW01000574	867	1.09
PST130_575	AEEW01000575	898	0.47
PST130_576	AEEW01000576	299	0.36
PST130_577	AEEW01000577	1732	0.84
PST130_578	AEEW01000578	1122	1.2
PST130_579	AEEW01000579	1410	1.25
PST130_580	AEEW01000580	1907	1.13
PST130_581	AEEW01000581	1995	1.04
PST130_582	AEEW01000582	943	2.14
PST130_583	AEEW01000583	1317	1.4
PST130_584	AEEW01000584	3838	1.12
PST130_585	AEEW01000585	1031	1.94
PST130_586	AEEW01000586	929	0.42
PST130_587	AEEW01000587	1793	1.29
PST130_588	AEEW01000588	855	1.08
PST130_589	AEEW01000589	751	2.42
PST130_590	AEEW01000590	1369	0.99
PST130_591	AEEW01000591	1761	1.19
PST130_592	AEEW01000592	2577	0.49
PST130_593	AEEW01000593	499	0.51
PST130_594	AEEW01000594	1975	2.48
PST130_595	AEEW01000595	1809	1.04
PST130_596	AEEW01000596	466	1.77
PST130_597	AEEW01000597	653	0.14
PST130_598	AEEW01000598	1467	1.1
PST130_599	AEEW01000599	944	1.03
PST130_600	AEEW01000600	1467	1.89
PST130_601	AEEW01000601	1195	1.08
PST130_602	AEEW01000602	1790	0.95
PST130_603	AEEW01000603	358	0.27
PST130_604	AEEW01000604	1242	1.91
PST130_605	AEEW01000605	403	0.16
PST130_606	AEEW01000606	517	2.21
PST130_607	AEEW01000607	1144	0.72
PST130_608	AEEW01000608	1944	1.05
PST130_609	AEEW01000609	2435	0.79
PST130_610	AEEW01000610	424	0.84
PST130_611	AEEW01000611	718	3.43
PST130_612	AEEW01000612	321	0.14
PST130_613	AEEW01000613	724	1.19
PST130_614	AEEW01000614	1488	1.18
PST130_615	AEEW01000615	992	0.99
PST130_616	AEEW01000616	1333	2.23
PST130_617	AEEW01000617	1356	0.68
PST130_618	AEEW01000618	569	0.21
PST130_619	AEEW01000619	369	0.97
PST130_620	AEEW01000620	1235	0.71
PST130_621	AEEW01000621	2176	1.33
PST130_622	AEEW01000622	5558	1.14
PST130_623	AEEW01000623	1242	2.09
PST130_624	AEEW01000624	512	0.91
PST130_625	AEEW01000625	1912	1.29
PST130_626	AEEW01000626	479	1.69
PST130_627	AEEW01000627	313	0.26
PST130_628	AEEW01000628	315	0.19
PST130_629	AEEW01000629	539	0.95
PST130_630	AEEW01000630	2657	1.15
PST130_631	AEEW01000631	1760	1.15
PST130_632	AEEW01000632	486	0.96
PST130_633	AEEW01000633	494	1.34
PST130_634	AEEW01000634	1155	0.95
PST130_635	AEEW01000635	458	0.85
PST130_636	AEEW01000636	657	0.24
PST130_637	AEEW01000637	1104	1.1
PST130_638	AEEW01000638	450	0.79
PST130_639	AEEW01000639	1439	1.15
PST130_640	AEEW01000640	1036	1.19
PST130_641	AEEW01000641	778	0.28
PST130_642	AEEW01000642	874	0.93
PST130_643	AEEW01000643	1328	1.89
PST130_644	AEEW01000644	994	0.92
PST130_645	AEEW01000645	543	1.26
PST130_646	AEEW01000646	2663	1.33
PST130_647	AEEW01000647	1855	1.24
PST130_648	AEEW01000648	363	0.83
PST130_649	AEEW01000649	677	1.42
PST130_650	AEEW01000650	616	1.38
PST130_651	AEEW01000651	818	0.75
PST130_652	AEEW01000652	363	0.34
PST130_653	AEEW01000653	386	0.58
PST130_654	AEEW01000654	373	0.8
PST130_655	AEEW01000655	1669	1.25
PST130_656	AEEW01000656	719	0.72
PST130_657	AEEW01000657	1202	1.26
PST130_658	AEEW01000658	4025	0.67
PST130_659	AEEW01000659	581	0.09
PST130_660	AEEW01000660	1238	0.61
PST130_661	AEEW01000661	424	0.2
PST130_662	AEEW01000662	1303	1.7
PST130_663	AEEW01000663	499	0.38
PST130_664	AEEW01000664	930	1.2
PST130_665	AEEW01000665	479	0.12
PST130_666	AEEW01000666	1253	1.24
PST130_667	AEEW01000667	1760	0.6
PST130_668	AEEW01000668	1224	0.86
PST130_669	AEEW01000669	3742	1.18
PST130_670	AEEW01000670	1704	1.35
PST130_671	AEEW01000671	790	0.92
PST130_672	AEEW01000672	620	0.87
PST130_673	AEEW01000673	789	0.62
PST130_674	AEEW01000674	1361	0.93
PST130_675	AEEW01000675	790	0.79
PST130_676	AEEW01000676	843	0.89
PST130_677	AEEW01000677	1826	1.71
PST130_678	AEEW01000678	737	1.06
PST130_679	AEEW01000679	935	1.45
PST130_680	AEEW01000680	3444	1.63
PST130_681	AEEW01000681	2308	1.06
PST130_682	AEEW01000682	301	0.1
PST130_683	AEEW01000683	313	0.92
PST130_684	AEEW01000684	3111	1.27
PST130_685	AEEW01000685	571	0.48
PST130_686	AEEW01000686	1611	0.9
PST130_687	AEEW01000687	914	0.66
PST130_688	AEEW01000688	561	1.88
PST130_689	AEEW01000689	1124	2.11
PST130_690	AEEW01000690	497	0.66
PST130_691	AEEW01000691	1510	1.59
PST130_692	AEEW01000692	711	0.91
PST130_693	AEEW01000693	716	0.53
PST130_694	AEEW01000694	964	0.65
PST130_695	AEEW01000695	417	0.44
PST130_696	AEEW01000696	2032	1.69
PST130_697	AEEW01000697	1305	0.22
PST130_698	AEEW01000698	1567	1.13
PST130_699	AEEW01000699	1229	1.32
PST130_700	AEEW01000700	637	0.41
PST130_701	AEEW01000701	1321	1.07
PST130_702	AEEW01000702	803	1.21
PST130_703	AEEW01000703	1409	0.59
PST130_704	AEEW01000704	341	2.16
PST130_705	AEEW01000705	1229	0.94
PST130_706	AEEW01000706	2508	0.82
PST130_707	AEEW01000707	1397	1.25
PST130_708	AEEW01000708	821	0.4
PST130_709	AEEW01000709	746	1.03
PST130_710	AEEW01000710	490	0.17
PST130_711	AEEW01000711	413	0.54
PST130_712	AEEW01000712	544	0.41
PST130_713	AEEW01000713	2146	0.58
PST130_714	AEEW01000714	1544	1.01
PST130_715	AEEW01000715	1009	2.05
PST130_716	AEEW01000716	1139	1.17
PST130_717	AEEW01000717	1013	1.2
PST130_718	AEEW01000718	338	0.27
PST130_719	AEEW01000719	1602	1.03
PST130_720	AEEW01000720	1988	0.85
PST130_721	AEEW01000721	327	0.17
PST130_722	AEEW01000722	672	0.54
PST130_723	AEEW01000723	979	0.33
PST130_724	AEEW01000724	1190	3.84
PST130_725	AEEW01000725	1231	1.2
PST130_726	AEEW01000726	1351	0.99
PST130_727	AEEW01000727	1444	0.9
PST130_728	AEEW01000728	331	0.17
PST130_729	AEEW01000729	339	0.66
PST130_730	AEEW01000730	873	0.27
PST130_731	AEEW01000731	1623	1.24
PST130_732	AEEW01000732	1292	0.27
PST130_733	AEEW01000733	778	0.21
PST130_734	AEEW01000734	1839	1.51
PST130_735	AEEW01000735	1657	0.91
PST130_736	AEEW01000736	846	0.76
PST130_737	AEEW01000737	908	1.39
PST130_738	AEEW01000738	847	0.98
PST130_739	AEEW01000739	569	0.16
PST130_740	AEEW01000740	959	1.34
PST130_741	AEEW01000741	1650	0.85
PST130_742	AEEW01000742	1138	1.1
PST130_743	AEEW01000743	633	0.58
PST130_744	AEEW01000744	6717	1.05
PST130_745	AEEW01000745	1405	0.3
PST130_746	AEEW01000746	664	0.27
PST130_747	AEEW01000747	3658	1.16
PST130_748	AEEW01000748	557	0.96
PST130_749	AEEW01000749	1394	0.91
PST130_750	AEEW01000750	1064	0.41
PST130_751	AEEW01000751	438	0.98
PST130_752	AEEW01000752	1360	1.86
PST130_753	AEEW01000753	2291	1.19
PST130_754	AEEW01000754	1117	1.04
PST130_755	AEEW01000755	563	0.14
PST130_756	AEEW01000756	340	1.03
PST130_757	AEEW01000757	2740	0.98
PST130_758	AEEW01000758	1796	1.02
PST130_759	AEEW01000759	473	0.18
PST130_760	AEEW01000760	1868	2.17
PST130_761	AEEW01000761	908	1.16
PST130_762	AEEW01000762	1084	0.64
PST130_763	AEEW01000763	382	0.21
PST130_764	AEEW01000764	340	0.15
PST130_765	AEEW01000765	804	0.83
PST130_766	AEEW01000766	1367	0.73
PST130_767	AEEW01000767	407	0.54
PST130_768	AEEW01000768	490	1.34
PST130_769	AEEW01000769	1840	0.42
PST130_770	AEEW01000770	1000	0.4
PST130_771	AEEW01000771	381	0.51
PST130_772	AEEW01000772	597	1.29
PST130_773	AEEW01000773	430	0.13
PST130_774	AEEW01000774	1383	0.93
PST130_775	AEEW01000775	610	0.31
PST130_776	AEEW01000776	1770	0.7
PST130_777	AEEW01000777	1015	0.86
PST130_778	AEEW01000778	1231	0.63
PST130_779	AEEW01000779	1340	0.9
PST130_780	AEEW01000780	2538	1.1
PST130_781	AEEW01000781	1391	0.44
PST130_782	AEEW01000782	1761	1.44
PST130_783	AEEW01000783	955	0.56
PST130_784	AEEW01000784	395	0.07
PST130_785	AEEW01000785	413	0.16
PST130_786	AEEW01000786	1001	0.85
PST130_787	AEEW01000787	444	0.39
PST130_788	AEEW01000788	1187	0.27
PST130_789	AEEW01000789	839	0.47
PST130_790	AEEW01000790	790	1.49
PST130_791	AEEW01000791	342	0.11
PST130_792	AEEW01000792	1589	0.78
PST130_793	AEEW01000793	1533	0.81
PST130_794	AEEW01000794	525	0.72
PST130_795	AEEW01000795	1577	0.22
PST130_796	AEEW01000796	450	1.01
PST130_797	AEEW01000797	790	1.19
PST130_798	AEEW01000798	1056	1.04
PST130_799	AEEW01000799	2162	1.16
PST130_800	AEEW01000800	1257	0.79
PST130_801	AEEW01000801	355	0.2
PST130_802	AEEW01000802	401	0.67
PST130_803	AEEW01000803	2516	1.2
PST130_804	AEEW01000804	781	0.21
PST130_805	AEEW01000805	567	0.92
PST130_806	AEEW01000806	951	1.47
PST130_807	AEEW01000807	1192	1.07
PST130_808	AEEW01000808	655	1.19
PST130_809	AEEW01000809	1889	1.26
PST130_810	AEEW01000810	1008	0.42
PST130_811	AEEW01000811	852	0.16
PST130_812	AEEW01000812	984	1.18
PST130_813	AEEW01000813	548	1.91
PST130_814	AEEW01000814	3547	1.13
PST130_815	AEEW01000815	924	1.01
PST130_816	AEEW01000816	925	0.95
PST130_817	AEEW01000817	1740	1.2
PST130_818	AEEW01000818	596	0.23
PST130_819	AEEW01000819	1933	2.85
PST130_820	AEEW01000820	455	0.86
PST130_821	AEEW01000821	1104	1.27
PST130_822	AEEW01000822	1161	0.77
PST130_823	AEEW01000823	479	0.98
PST130_824	AEEW01000824	981	0.83
PST130_825	AEEW01000825	4036	1.2
PST130_826	AEEW01000826	945	1.11
PST130_827	AEEW01000827	739	0.82
PST130_828	AEEW01000828	1388	0.86
PST130_829	AEEW01000829	408	0.22
PST130_830	AEEW01000830	641	1.06
PST130_831	AEEW01000831	908	1.8
PST130_832	AEEW01000832	609	0.53
PST130_833	AEEW01000833	726	1.11
PST130_834	AEEW01000834	841	0.77
PST130_835	AEEW01000835	796	0.23
PST130_836	AEEW01000836	2245	1.29
PST130_837	AEEW01000837	337	0.23
PST130_838	AEEW01000838	939	0.8
PST130_839	AEEW01000839	663	0.67
PST130_840	AEEW01000840	1245	1.21
PST130_841	AEEW01000841	409	0.12
PST130_842	AEEW01000842	1324	0.52
PST130_843	AEEW01000843	528	0.6
PST130_844	AEEW01000844	1256	0.35
PST130_845	AEEW01000845	375	0.28
PST130_846	AEEW01000846	1389	1.11
PST130_847	AEEW01000847	935	0.98
PST130_848	AEEW01000848	1104	0.81
PST130_849	AEEW01000849	400	0.14
PST130_850	AEEW01000850	306	0.32
PST130_851	AEEW01000851	551	1.12
PST130_852	AEEW01000852	1169	0.68
PST130_853	AEEW01000853	909	1.48
PST130_854	AEEW01000854	1390	1.04
PST130_855	AEEW01000855	1110	0.45
PST130_856	AEEW01000856	465	0.46
PST130_857	AEEW01000857	759	1.36
PST130_858	AEEW01000858	2383	0.84
PST130_859	AEEW01000859	323	0.17
PST130_860	AEEW01000860	1073	0.96
PST130_861	AEEW01000861	465	0.22
PST130_862	AEEW01000862	1375	1.25
PST130_863	AEEW01000863	2978	1.03
PST130_864	AEEW01000864	969	1.04
PST130_865	AEEW01000865	484	0.3
PST130_866	AEEW01000866	1361	1.1
PST130_867	AEEW01000867	2897	1.02
PST130_868	AEEW01000868	833	0.21
PST130_869	AEEW01000869	543	0.17
PST130_870	AEEW01000870	1139	3.01
PST130_871	AEEW01000871	671	0.22
PST130_872	AEEW01000872	592	1.04
PST130_873	AEEW01000873	911	0.82
PST130_874	AEEW01000874	566	0.41
PST130_875	AEEW01000875	2228	0.32
PST130_876	AEEW01000876	330	0.23
PST130_877	AEEW01000877	599	0.91
PST130_878	AEEW01000878	1129	0.6
PST130_879	AEEW01000879	544	0.97
PST130_880	AEEW01000880	1647	0.88
PST130_881	AEEW01000881	1861	1.6
PST130_882	AEEW01000882	613	1.19
PST130_883	AEEW01000883	770	1.02
PST130_884	AEEW01000884	602	0.37
PST130_885	AEEW01000885	614	1.09
PST130_886	AEEW01000886	1296	1.39
PST130_887	AEEW01000887	1568	1.03
PST130_888	AEEW01000888	425	0.19
PST130_889	AEEW01000889	725	0.92
PST130_890	AEEW01000890	432	0.12
PST130_891	AEEW01000891	3175	1.08
PST130_892	AEEW01000892	4439	3.25
PST130_893	AEEW01000893	553	0.25
PST130_894	AEEW01000894	5475	0.9
PST130_895	AEEW01000895	1439	1.09
PST130_896	AEEW01000896	550	0.35
PST130_897	AEEW01000897	886	1.24
PST130_898	AEEW01000898	701	0.29
PST130_899	AEEW01000899	420	0.48
PST130_900	AEEW01000900	321	0.18
PST130_901	AEEW01000901	400	0.21
PST130_902	AEEW01000902	569	0.49
PST130_903	AEEW01000903	1320	0.66
PST130_904	AEEW01000904	1359	0.9
PST130_905	AEEW01000905	422	0.21
PST130_906	AEEW01000906	1325	0.49
PST130_907	AEEW01000907	2929	1.02
PST130_908	AEEW01000908	553	0.48
PST130_909	AEEW01000909	669	1.17
PST130_910	AEEW01000910	696	0.63
PST130_911	AEEW01000911	309	0.11
PST130_912	AEEW01000912	443	0.39
PST130_913	AEEW01000913	968	0.68
PST130_914	AEEW01000914	1430	1.04
PST130_915	AEEW01000915	662	0.15
PST130_916	AEEW01000916	611	0.96
PST130_917	AEEW01000917	528	0.61
PST130_918	AEEW01000918	988	1.29
PST130_919	AEEW01000919	851	0.9
PST130_920	AEEW01000920	430	0.42
PST130_921	AEEW01000921	476	0.46
PST130_922	AEEW01000922	1140	1.08
PST130_923	AEEW01000923	710	0.73
PST130_924	AEEW01000924	978	1.04
PST130_925	AEEW01000925	4189	0.98
PST130_926	AEEW01000926	586	0.96
PST130_927	AEEW01000927	548	0.14
PST130_928	AEEW01000928	308	0.15
PST130_929	AEEW01000929	546	0.89
PST130_930	AEEW01000930	1098	0.66
PST130_931	AEEW01000931	578	0.19
PST130_932	AEEW01000932	701	0.37
PST130_933	AEEW01000933	311	0.31
PST130_934	AEEW01000934	1088	0.27
PST130_935	AEEW01000935	495	1.02
PST130_936	AEEW01000936	1744	1.12
PST130_937	AEEW01000937	795	0.58
PST130_938	AEEW01000938	720	0.54
PST130_939	AEEW01000939	742	0.96
PST130_940	AEEW01000940	456	0.25
PST130_941	AEEW01000941	417	0.45
PST130_942	AEEW01000942	1619	0.74
PST130_943	AEEW01000943	363	0.67
PST130_944	AEEW01000944	1577	1.39
PST130_945	AEEW01000945	515	0.9
PST130_946	AEEW01000946	459	0.57
PST130_947	AEEW01000947	1281	0.32
PST130_948	AEEW01000948	708	0.25
PST130_949	AEEW01000949	521	0.19
PST130_950	AEEW01000950	1102	0.74
PST130_951	AEEW01000951	301	0.15
PST130_952	AEEW01000952	442	0.55
PST130_953	AEEW01000953	396	0.29
PST130_954	AEEW01000954	1579	0.47
PST130_955	AEEW01000955	939	0.18
PST130_956	AEEW01000956	302	0.69
PST130_957	AEEW01000957	1408	1.19
PST130_958	AEEW01000958	2274	1.01
PST130_959	AEEW01000959	362	0.14
PST130_960	AEEW01000960	498	1.01
PST130_961	AEEW01000961	726	0.22
PST130_962	AEEW01000962	1429	2.47
PST130_963	AEEW01000963	547	0.74
PST130_964	AEEW01000964	398	1.03
PST130_965	AEEW01000965	507	0.35
PST130_966	AEEW01000966	1133	0.54
PST130_967	AEEW01000967	1226	0.51
PST130_968	AEEW01000968	310	0.16
PST130_969	AEEW01000969	1614	1.55
PST130_970	AEEW01000970	1365	0.92
PST130_971	AEEW01000971	380	0.14
PST130_972	AEEW01000972	962	0.19
PST130_973	AEEW01000973	806	0.38
PST130_974	AEEW01000974	575	3.2
PST130_975	AEEW01000975	776	0.84
PST130_976	AEEW01000976	661	1.57
PST130_977	AEEW01000977	1144	1.19
PST130_978	AEEW01000978	1164	0.21
PST130_979	AEEW01000979	582	0.22
PST130_980	AEEW01000980	1835	1.16
PST130_981	AEEW01000981	1104	1
PST130_982	AEEW01000982	431	0.14
PST130_983	AEEW01000983	1224	0.8
PST130_984	AEEW01000984	462	0.34
PST130_985	AEEW01000985	659	0.19
PST130_986	AEEW01000986	778	0.68
PST130_987	AEEW01000987	489	1.03
PST130_988	AEEW01000988	494	1.91
PST130_989	AEEW01000989	764	0.21
PST130_990	AEEW01000990	8584	1.24
PST130_991	AEEW01000991	869	0.82
PST130_992	AEEW01000992	1881	0.58
PST130_993	AEEW01000993	682	0.8
PST130_994	AEEW01000994	326	0.48
PST130_995	AEEW01000995	768	0.41
PST130_996	AEEW01000996	313	0.33
PST130_997	AEEW01000997	482	0.31
PST130_998	AEEW01000998	754	0.4
PST130_999	AEEW01000999	407	0.23
PST130_1000	AEEW01001000	720	1.31
PST130_1001	AEEW01001001	1151	0.97
PST130_1002	AEEW01001002	1924	1.32
PST130_1003	AEEW01001003	2814	1.17
PST130_1004	AEEW01001004	716	1.03
PST130_1005	AEEW01001005	1448	0.75
PST130_1006	AEEW01001006	326	0.27
PST130_1007	AEEW01001007	326	0.19
PST130_1008	AEEW01001008	513	0.2
PST130_1009	AEEW01001009	456	0.15
PST130_1010	AEEW01001010	364	0.4
PST130_1011	AEEW01001011	371	0.23
PST130_1012	AEEW01001012	1046	0.31
PST130_1013	AEEW01001013	722	0.2
PST130_1014	AEEW01001014	6356	1.68
PST130_1015	AEEW01001015	1021	0.45
PST130_1016	AEEW01001016	1044	0.82
PST130_1017	AEEW01001017	817	0.16
PST130_1018	AEEW01001018	472	0.99
PST130_1019	AEEW01001019	423	0.19
PST130_1020	AEEW01001020	1098	0.91
PST130_1021	AEEW01001021	372	0.2
PST130_1022	AEEW01001022	381	0.2
PST130_1023	AEEW01001023	350	0.22
PST130_1024	AEEW01001024	654	1.09
PST130_1025	AEEW01001025	2349	1.09
PST130_1026	AEEW01001026	383	0.15
PST130_1027	AEEW01001027	455	0.77
PST130_1028	AEEW01001028	461	0.38
PST130_1029	AEEW01001029	3659	1.04
PST130_1030	AEEW01001030	508	0.72
PST130_1031	AEEW01001031	354	0.17
PST130_1032	AEEW01001032	720	0.55
PST130_1033	AEEW01001033	410	0.46
PST130_1034	AEEW01001034	806	0.94
PST130_1035	AEEW01001035	867	4.34
PST130_1036	AEEW01001036	1441	1.5
PST130_1037	AEEW01001037	602	0.16
PST130_1038	AEEW01001038	325	0.2
PST130_1039	AEEW01001039	633	0.18
PST130_1040	AEEW01001040	1106	0.85
PST130_1041	AEEW01001041	1909	5.49
PST130_1042	AEEW01001042	549	0.46
PST130_1043	AEEW01001043	442	0.13
PST130_1044	AEEW01001044	383	0.16
PST130_1045	AEEW01001045	441	0.82
PST130_1046	AEEW01001046	582	0.64
PST130_1047	AEEW01001047	697	0.96
PST130_1048	AEEW01001048	1224	1.02
PST130_1049	AEEW01001049	339	0.25
PST130_1050	AEEW01001050	548	0.3
PST130_1051	AEEW01001051	562	1.12
PST130_1052	AEEW01001052	2121	0.83
PST130_1053	AEEW01001053	1108	0.25
PST130_1054	AEEW01001054	340	0.26
PST130_1055	AEEW01001055	424	0.28
PST130_1056	AEEW01001056	1627	0.58
PST130_1057	AEEW01001057	384	0.18
PST130_1058	AEEW01001058	2995	1.33
PST130_1059	AEEW01001059	374	0.14
PST130_1060	AEEW01001060	994	0.63
PST130_1061	AEEW01001061	452	0.21
PST130_1062	AEEW01001062	659	0.96
PST130_1063	AEEW01001063	578	0.59
PST130_1064	AEEW01001064	335	NA
PST130_1065	AEEW01001065	1456	1
PST130_1066	AEEW01001066	903	0.78
PST130_1067	AEEW01001067	538	0.44
PST130_1068	AEEW01001068	332	0.21
PST130_1069	AEEW01001069	1100	1.22
PST130_1070	AEEW01001070	697	0.73
PST130_1071	AEEW01001071	2090	1.1
PST130_1072	AEEW01001072	796	0.93
PST130_1073	AEEW01001073	332	0.21
PST130_1074	AEEW01001074	724	0.94
PST130_1075	AEEW01001075	321	0.18
PST130_1076	AEEW01001076	844	1.28
PST130_1077	AEEW01001077	1144	0.67
PST130_1078	AEEW01001078	292	0.11
PST130_1079	AEEW01001079	378	0.92
PST130_1080	AEEW01001080	2591	1.15
PST130_1081	AEEW01001081	703	1.29
PST130_1082	AEEW01001082	1369	0.76
PST130_1083	AEEW01001083	465	0.21
PST130_1084	AEEW01001084	1022	1.94
PST130_1085	AEEW01001085	399	0.51
PST130_1086	AEEW01001086	789	0.59
PST130_1087	AEEW01001087	415	0.14
PST130_1088	AEEW01001088	305	0.08
PST130_1089	AEEW01001089	963	0.64
PST130_1090	AEEW01001090	433	1.06
PST130_1091	AEEW01001091	883	1.07
PST130_1092	AEEW01001092	355	0.6
PST130_1093	AEEW01001093	818	3.01
PST130_1094	AEEW01001094	391	0.15
PST130_1095	AEEW01001095	973	0.68
PST130_1096	AEEW01001096	530	0.54
PST130_1097	AEEW01001097	650	0.93
PST130_1098	AEEW01001098	381	0.7
PST130_1099	AEEW01001099	1008	0.78
PST130_1100	AEEW01001100	449	0.16
PST130_1101	AEEW01001101	797	0.85
PST130_1102	AEEW01001102	1621	1.27
PST130_1103	AEEW01001103	547	0.49
PST130_1104	AEEW01001104	360	0.16
PST130_1105	AEEW01001105	404	0.53
PST130_1106	AEEW01001106	314	0.34
PST130_1107	AEEW01001107	909	1.19
PST130_1108	AEEW01001108	1107	1.52
PST130_1109	AEEW01001109	966	0.41
PST130_1110	AEEW01001110	522	0.5
PST130_1111	AEEW01001111	1057	1.05
PST130_1112	AEEW01001112	422	0.2
PST130_1113	AEEW01001113	7673	1.12
PST130_1114	AEEW01001114	333	0.12
PST130_1115	AEEW01001115	2367	0.89
PST130_1116	AEEW01001116	4632	1.11
PST130_1117	AEEW01001117	1898	1.05
PST130_1118	AEEW01001118	1447	0.46
PST130_1119	AEEW01001119	1903	0.65
PST130_1120	AEEW01001120	720	0.34
PST130_1121	AEEW01001121	691	0.18
PST130_1122	AEEW01001122	1482	1.03
PST130_1123	AEEW01001123	581	0.4
PST130_1124	AEEW01001124	787	0.57
PST130_1125	AEEW01001125	482	0.3
PST130_1126	AEEW01001126	1194	1.11
PST130_1127	AEEW01001127	434	0.11
PST130_1128	AEEW01001128	1049	0.44
PST130_1129	AEEW01001129	909	0.68
PST130_1130	AEEW01001130	665	1.75
PST130_1131	AEEW01001131	321	0.2
PST130_1132	AEEW01001132	587	0.15
PST130_1133	AEEW01001133	757	1.24
PST130_1134	AEEW01001134	569	0.44
PST130_1135	AEEW01001135	363	0.15
PST130_1136	AEEW01001136	868	0.54
PST130_1137	AEEW01001137	4608	1.15
PST130_1138	AEEW01001138	1024	0.57
PST130_1139	AEEW01001139	426	0.59
PST130_1140	AEEW01001140	805	0.94
PST130_1141	AEEW01001141	6139	1.05
PST130_1142	AEEW01001142	355	0.21
PST130_1143	AEEW01001143	354	0.27
PST130_1144	AEEW01001144	647	0.26
PST130_1145	AEEW01001145	864	0.43
PST130_1146	AEEW01001146	463	0.21
PST130_1147	AEEW01001147	316	0.19
PST130_1148	AEEW01001148	3740	1.17
PST130_1149	AEEW01001149	617	0.63
PST130_1150	AEEW01001150	1182	1.34
PST130_1151	AEEW01001151	737	0.62
PST130_1152	AEEW01001152	499	0.2
PST130_1153	AEEW01001153	7855	0.97
PST130_1154	AEEW01001154	493	0.5
PST130_1155	AEEW01001155	637	0.23
PST130_1156	AEEW01001156	607	0.63
PST130_1157	AEEW01001157	438	0.15
PST130_1158	AEEW01001158	462	0.52
PST130_1159	AEEW01001159	1418	0.57
PST130_1160	AEEW01001160	385	0.15
PST130_1161	AEEW01001161	2095	0.47
PST130_1162	AEEW01001162	493	0.19
PST130_1163	AEEW01001163	1204	0.93
PST130_1164	AEEW01001164	575	0.2
PST130_1165	AEEW01001165	822	1.33
PST130_1166	AEEW01001166	421	0.18
PST130_1167	AEEW01001167	367	0.25
PST130_1168	AEEW01001168	314	0.17
PST130_1169	AEEW01001169	1582	1.5
PST130_1170	AEEW01001170	2372	0.98
PST130_1171	AEEW01001171	476	0.14
PST130_1172	AEEW01001172	867	0.15
PST130_1173	AEEW01001173	438	0.18
PST130_1174	AEEW01001174	338	0.26
PST130_1175	AEEW01001175	1177	0.43
PST130_1176	AEEW01001176	742	0.15
PST130_1177	AEEW01001177	3468	1.1
PST130_1178	AEEW01001178	679	0.2
PST130_1179	AEEW01001179	559	0.56
PST130_1180	AEEW01001180	432	0.15
PST130_1181	AEEW01001181	1495	1.15
PST130_1182	AEEW01001182	319	0.25
PST130_1183	AEEW01001183	544	0.27
PST130_1184	AEEW01001184	680	0.25
PST130_1185	AEEW01001185	460	0.15
PST130_1186	AEEW01001186	539	0.19
PST130_1187	AEEW01001187	505	0.24
PST130_1188	AEEW01001188	790	1.7
PST130_1189	AEEW01001189	1437	0.61
PST130_1190	AEEW01001190	701	0.33
PST130_1191	AEEW01001191	534	0.18
PST130_1192	AEEW01001192	1390	0.91
PST130_1193	AEEW01001193	403	0.38
PST130_1194	AEEW01001194	402	0.15
PST130_1195	AEEW01001195	422	1.68
PST130_1196	AEEW01001196	355	0.65
PST130_1197	AEEW01001197	316	0.23
PST130_1198	AEEW01001198	912	0.74
PST130_1199	AEEW01001199	399	0.16
PST130_1200	AEEW01001200	729	0.2
PST130_1201	AEEW01001201	1401	0.49
PST130_1202	AEEW01001202	1352	1.24
PST130_1203	AEEW01001203	1788	1.16
PST130_1204	AEEW01001204	565	0.64
PST130_1205	AEEW01001205	430	0.25
PST130_1206	AEEW01001206	322	0.22
PST130_1207	AEEW01001207	381	0.24
PST130_1208	AEEW01001208	933	0.19
PST130_1209	AEEW01001209	583	0.52
PST130_1210	AEEW01001210	471	0.18
PST130_1211	AEEW01001211	647	0.16
PST130_1212	AEEW01001212	1009	0.22
PST130_1213	AEEW01001213	764	0.46
PST130_1214	AEEW01001214	3811	1.1
PST130_1215	AEEW01001215	415	0.22
PST130_1216	AEEW01001216	792	0.52
PST130_1217	AEEW01001217	303	0.19
PST130_1218	AEEW01001218	790	0.2
PST130_1219	AEEW01001219	530	0.51
PST130_1220	AEEW01001220	642	0.79
PST130_1221	AEEW01001221	381	0.16
PST130_1222	AEEW01001222	697	0.19
PST130_1223	AEEW01001223	677	0.74
PST130_1224	AEEW01001224	386	0.18
PST130_1225	AEEW01001225	3489	1.33
PST130_1226	AEEW01001226	3486	1.07
PST130_1227	AEEW01001227	1143	1.23
PST130_1228	AEEW01001228	450	0.66
PST130_1229	AEEW01001229	628	0.2
PST130_1230	AEEW01001230	635	0.18
PST130_1231	AEEW01001231	457	0.15
PST130_1232	AEEW01001232	446	0.17
PST130_1233	AEEW01001233	408	0.15
PST130_1234	AEEW01001234	444	0.27
PST130_1235	AEEW01001235	321	0.09
PST130_1236	AEEW01001236	314	0.14
PST130_1237	AEEW01001237	3913	1.2
PST130_1238	AEEW01001238	678	0.19
PST130_1239	AEEW01001239	778	0.24
PST130_1240	AEEW01001240	6420	1.09
PST130_1241	AEEW01001241	5143	1.28
PST130_1242	AEEW01001242	6813	0.9
PST130_1243	AEEW01001243	403	0.34
PST130_1244	AEEW01001244	556	0.09
PST130_1245	AEEW01001245	391	0.09
PST130_1246	AEEW01001246	789	0.98
PST130_1247	AEEW01001247	465	0.19
PST130_1248	AEEW01001248	4881	1.28
PST130_1249	AEEW01001249	562	0.15
PST130_1250	AEEW01001250	445	0.14
PST130_1251	AEEW01001251	406	0.15
PST130_1252	AEEW01001252	715	0.15
PST130_1253	AEEW01001253	500	0.19
PST130_1254	AEEW01001254	936	0.52
PST130_1255	AEEW01001255	348	0.21
PST130_1256	AEEW01001256	437	0.17
PST130_1257	AEEW01001257	885	0.21
PST130_1258	AEEW01001258	533	0.17
PST130_1259	AEEW01001259	5589	1.07
PST130_1260	AEEW01001260	640	0.35
PST130_1261	AEEW01001261	549	0.17
PST130_1262	AEEW01001262	339	0.1
PST130_1263	AEEW01001263	1766	1.37
PST130_1264	AEEW01001264	596	0.23
PST130_1265	AEEW01001265	528	1.05
PST130_1266	AEEW01001266	1217	0.86
PST130_1267	AEEW01001267	600	0.89
PST130_1268	AEEW01001268	1354	1.07
PST130_1269	AEEW01001269	588	1.25
PST130_1270	AEEW01001270	20369	1.15
PST130_1271	AEEW01001271	1445	1.63
PST130_1272	AEEW01001272	1017	1.22
PST130_1273	AEEW01001273	473	0.23
PST130_1274	AEEW01001274	600	1.13
PST130_1275	AEEW01001275	532	0.93
PST130_1276	AEEW01001276	2510	1.1
PST130_1277	AEEW01001277	612	0.81
PST130_1278	AEEW01001278	843	0.25
PST130_1279	AEEW01001279	1199	1.54
PST130_1280	AEEW01001280	2333	1.83
PST130_1281	AEEW01001281	3098	1.15
PST130_1282	AEEW01001282	580	0.99
PST130_1283	AEEW01001283	780	1.16
PST130_1284	AEEW01001284	1319	0.79
PST130_1285	AEEW01001285	622	0.28
PST130_1286	AEEW01001286	405	0.18
PST130_1287	AEEW01001287	389	0.29
PST130_1288	AEEW01001288	438	0.87
PST130_1290	AEEW01001290	733	0.78
PST130_1291	AEEW01001291	1493	0.82
PST130_1292	AEEW01001292	1191	0.96
PST130_1293	AEEW01001293	748	0.65
PST130_1294	AEEW01001294	373	1.18
PST130_1295	AEEW01001295	1344	0.55
PST130_1296	AEEW01001296	443	0.33
PST130_1297	AEEW01001297	897	0.9
PST130_1298	AEEW01001298	566	2.41
PST130_1299	AEEW01001299	434	0.15
PST130_1300	AEEW01001300	907	1.06
PST130_1301	AEEW01001301	487	0.98
PST130_1302	AEEW01001302	968	0.21
PST130_1303	AEEW01001303	1710	1.08
PST130_1304	AEEW01001304	563	0.72
PST130_1305	AEEW01001305	901	0.93
PST130_1306	AEEW01001306	682	0.88
PST130_1307	AEEW01001307	488	0.15
PST130_1308	AEEW01001308	759	0.9
PST130_1309	AEEW01001309	339	0.65
PST130_1310	AEEW01001310	497	0.79
PST130_1311	AEEW01001311	565	0.15
PST130_1312	AEEW01001312	330	0.21
PST130_1313	AEEW01001313	352	0.12
PST130_1314	AEEW01001314	431	0.15
PST130_1315	AEEW01001315	4846	1.16
PST130_1316	AEEW01001316	583	1.03
PST130_1317	AEEW01001317	858	1.01
PST130_1318	AEEW01001318	1263	1.05
PST130_1319	AEEW01001319	576	0.53
PST130_1320	AEEW01001320	490	0.22
PST130_1321	AEEW01001321	346	0.19
PST130_1322	AEEW01001322	968	1.1
PST130_1323	AEEW01001323	356	0.83
PST130_1324	AEEW01001324	1613	1.35
PST130_1325	AEEW01001325	1193	2.74
PST130_1326	AEEW01001326	971	1.14
PST130_1327	AEEW01001327	1097	0.2
PST130_1328	AEEW01001328	934	0.21
PST130_1329	AEEW01001329	645	0.86
PST130_1330	AEEW01001330	949	1.25
PST130_1331	AEEW01001331	978	1.33
PST130_1332	AEEW01001332	679	0.9
PST130_1333	AEEW01001333	514	0.24
PST130_1334	AEEW01001334	1217	0.95
PST130_1335	AEEW01001335	599	1.75
PST130_1336	AEEW01001336	4431	1.82
PST130_1337	AEEW01001337	3444	1.37
PST130_1338	AEEW01001338	330	0.12
PST130_1339	AEEW01001339	567	1.02
PST130_1340	AEEW01001340	810	0.22
PST130_1341	AEEW01001341	307	0.13
PST130_1342	AEEW01001342	582	0.38
PST130_1343	AEEW01001343	375	1.16
PST130_1344	AEEW01001344	652	0.39
PST130_1345	AEEW01001345	368	0.79
PST130_1346	AEEW01001346	339	0.19
PST130_1347	AEEW01001347	444	0.37
PST130_1348	AEEW01001348	936	1.21
PST130_1349	AEEW01001349	614	0.23
PST130_1350	AEEW01001350	426	0.34
PST130_1351	AEEW01001351	466	0.78
PST130_1352	AEEW01001352	1150	0.23
PST130_1353	AEEW01001353	458	0.48
PST130_1354	AEEW01001354	334	0.21
PST130_1355	AEEW01001355	377	0.25
PST130_1356	AEEW01001356	440	0.21
PST130_1357	AEEW01001357	423	0.34
PST130_1358	AEEW01001358	537	0.64
PST130_1359	AEEW01001359	2462	1.4
PST130_1360	AEEW01001360	383	0.3
PST130_1361	AEEW01001361	431	0.48
PST130_1362	AEEW01001362	1069	0.8
PST130_1363	AEEW01001363	1283	1.12
PST130_1364	AEEW01001364	11116	1.18
PST130_1365	AEEW01001365	457	0.14
PST130_1366	AEEW01001366	450	0.24
PST130_1367	AEEW01001367	561	0.22
PST130_1368	AEEW01001368	779	0.19
PST130_1369	AEEW01001369	397	0.22
PST130_1370	AEEW01001370	910	0.56
PST130_1371	AEEW01001371	325	0.14
PST130_1372	AEEW01001372	461	0.78
PST130_1373	AEEW01001373	450	0.21
PST130_1374	AEEW01001374	351	0.16
PST130_1375	AEEW01001375	316	0.19
PST130_1376	AEEW01001376	735	0.47
PST130_1377	AEEW01001377	984	0.77
PST130_1378	AEEW01001378	375	0.16
PST130_1379	AEEW01001379	518	0.25
PST130_1380	AEEW01001380	417	0.11
PST130_1381	AEEW01001381	1076	1.04
PST130_1382	AEEW01001382	345	13.48
PST130_1383	AEEW01001383	464	0.33
PST130_1384	AEEW01001384	333	1.19
PST130_1385	AEEW01001385	1166	1.64
PST130_1386	AEEW01001386	484	2.93
PST130_1387	AEEW01001387	342	0.66
PST130_1388	AEEW01001388	483	2.84
PST130_1389	AEEW01001389	717	0.65
PST130_1390	AEEW01001390	849	1.26
PST130_1391	AEEW01001391	303	1.47
PST130_1392	AEEW01001392	1052	0.84
PST130_1393	AEEW01001393	315	1.18
PST130_1394	AEEW01001394	531	1.36
PST130_1395	AEEW01001395	1103	0.65
PST130_1396	AEEW01001396	387	0.15
PST130_1397	AEEW01001397	344	0.39
PST130_1398	AEEW01001398	395	0.57
PST130_1399	AEEW01001399	1127	2.04
PST130_1400	AEEW01001400	482	0.57
PST130_1401	AEEW01001401	1353	0.74
PST130_1402	AEEW01001402	645	1.23
PST130_1403	AEEW01001403	6321	1.26
PST130_1404	AEEW01001404	587	0.3
PST130_1405	AEEW01001405	306	0.1
PST130_1406	AEEW01001406	556	2.7
PST130_1407	AEEW01001407	679	3.29
PST130_1408	AEEW01001408	552	2.25
PST130_1409	AEEW01001409	706	0.27
PST130_1410	AEEW01001410	323	0.3
PST130_1411	AEEW01001411	342	1.48
PST130_1412	AEEW01001412	418	0.66
PST130_1413	AEEW01001413	1270	0.87
PST130_1414	AEEW01001414	1311	1.08
PST130_1415	AEEW01001415	430	0.61
PST130_1416	AEEW01001416	426	1.17
PST130_1417	AEEW01001417	341	8.38
PST130_1418	AEEW01001418	535	1.15
PST130_1419	AEEW01001419	514	0.5
PST130_1420	AEEW01001420	351	0.38
PST130_1421	AEEW01001421	706	1.43
PST130_1422	AEEW01001422	368	0.19
PST130_1423	AEEW01001423	570	0.98
PST130_1424	AEEW01001424	1058	0.8
PST130_1425	AEEW01001425	1875	1.21
PST130_1426	AEEW01001426	512	0.14
PST130_1427	AEEW01001427	341	0.5
PST130_1428	AEEW01001428	1278	1.12
PST130_1429	AEEW01001429	1227	0.8
PST130_1430	AEEW01001430	827	0.93
PST130_1431	AEEW01001431	495	0.95
PST130_1432	AEEW01001432	1117	1.32
PST130_1433	AEEW01001433	725	1.27
PST130_1434	AEEW01001434	317	1.86
PST130_1435	AEEW01001435	678	0.3
PST130_1436	AEEW01001436	2874	1.4
PST130_1437	AEEW01001437	794	0.84
PST130_1438	AEEW01001438	3328	0.88
PST130_1439	AEEW01001439	470	0.98
PST130_1440	AEEW01001440	585	0.73
PST130_1441	AEEW01001441	1730	1.43
PST130_1442	AEEW01001442	350	1.6
PST130_1443	AEEW01001443	1359	1.32
PST130_1444	AEEW01001444	330	0.9
PST130_1445	AEEW01001445	324	0.13
PST130_1446	AEEW01001446	324	0.66
PST130_1447	AEEW01001447	2206	1.14
PST130_1448	AEEW01001448	1471	1.02
PST130_1449	AEEW01001449	1046	0.37
PST130_1450	AEEW01001450	338	0.43
PST130_1451	AEEW01001451	2726	0.74
PST130_1452	AEEW01001452	359	0.24
PST130_1453	AEEW01001453	1024	0.42
PST130_1454	AEEW01001454	563	1.48
PST130_1455	AEEW01001455	406	0.91
PST130_1456	AEEW01001456	396	5.92
PST130_1457	AEEW01001457	976	1.78
PST130_1458	AEEW01001458	756	0.99
PST130_1459	AEEW01001459	2427	1.19
PST130_1460	AEEW01001460	512	3.13
PST130_1461	AEEW01001461	311	1.65
PST130_1462	AEEW01001462	485	1.98
PST130_1463	AEEW01001463	1107	0.27
PST130_1464	AEEW01001464	552	4.2
PST130_1465	AEEW01001465	2062	0.65
PST130_1466	AEEW01001466	542	0.26
PST130_1467	AEEW01001467	446	1.08
PST130_1468	AEEW01001468	504	3.15
PST130_1469	AEEW01001469	574	1.02
PST130_1470	AEEW01001470	2819	1.12
PST130_1471	AEEW01001471	377	1.29
PST130_1472	AEEW01001472	472	0.39
PST130_1473	AEEW01001473	599	0.94
PST130_1474	AEEW01001474	526	0.52
PST130_1475	AEEW01001475	681	0.28
PST130_1476	AEEW01001476	805	2.44
PST130_1477	AEEW01001477	839	0.67
PST130_1478	AEEW01001478	722	0.53
PST130_1479	AEEW01001479	347	0.36
PST130_1480	AEEW01001480	823	0.94
PST130_1481	AEEW01001481	1053	1.31
PST130_1482	AEEW01001482	824	1.03
PST130_1483	AEEW01001483	825	6.38
PST130_1484	AEEW01001484	730	3.53
PST130_1485	AEEW01001485	498	0.58
PST130_1486	AEEW01001486	787	1.04
PST130_1487	AEEW01001487	5368	1.12
PST130_1488	AEEW01001488	1469	0.45
PST130_1489	AEEW01001489	451	0.98
PST130_1490	AEEW01001490	378	1.63
PST130_1491	AEEW01001491	589	0.61
PST130_1492	AEEW01001492	3206	1.12
PST130_1493	AEEW01001493	352	0.17
PST130_1494	AEEW01001494	310	0.18
PST130_1495	AEEW01001495	690	4.8
PST130_1496	AEEW01001496	643	1.02
PST130_1497	AEEW01001497	888	1.74
PST130_1498	AEEW01001498	373	3.69
PST130_1499	AEEW01001499	546	0.92
PST130_1500	AEEW01001500	1410	1.32
PST130_1501	AEEW01001501	831	1.15
PST130_1502	AEEW01001502	668	1.24
PST130_1503	AEEW01001503	1644	1.34
PST130_1504	AEEW01001504	405	0.99
PST130_1505	AEEW01001505	1019	5.05
PST130_1506	AEEW01001506	385	0.39
PST130_1507	AEEW01001507	976	4.64
PST130_1508	AEEW01001508	356	0.75
PST130_1509	AEEW01001509	841	1.34
PST130_1510	AEEW01001510	510	1.45
PST130_1511	AEEW01001511	396	3.41
PST130_1512	AEEW01001512	855	0.59
PST130_1513	AEEW01001513	418	0.85
PST130_1514	AEEW01001514	3861	1.21
PST130_1515	AEEW01001515	345	1.26
PST130_1516	AEEW01001516	1261	0.93
PST130_1517	AEEW01001517	445	7.83
PST130_1518	AEEW01001518	895	1.15
PST130_1519	AEEW01001519	528	0.36
PST130_1520	AEEW01001520	447	0.92
PST130_1521	AEEW01001521	489	1.43
PST130_1522	AEEW01001522	407	1.97
PST130_1523	AEEW01001523	450	2.13
PST130_1524	AEEW01001524	700	0.71
PST130_1525	AEEW01001525	4395	1.14
PST130_1526	AEEW01001526	493	1.02
PST130_1527	AEEW01001527	519	1.38
PST130_1528	AEEW01001528	419	1.05
PST130_1529	AEEW01001529	386	0.79
PST130_1530	AEEW01001530	573	1.67
PST130_1531	AEEW01001531	512	0.68
PST130_1532	AEEW01001532	376	0.58
PST130_1533	AEEW01001533	637	1.11
PST130_1534	AEEW01001534	392	1.13
PST130_1535	AEEW01001535	803	1.1
PST130_1536	AEEW01001536	1412	0.97
PST130_1537	AEEW01001537	542	0.17
PST130_1538	AEEW01001538	880	0.96
PST130_1539	AEEW01001539	395	1.44
PST130_1540	AEEW01001540	361	0.46
PST130_1541	AEEW01001541	442	5.3
PST130_1542	AEEW01001542	1250	0.83
PST130_1543	AEEW01001543	338	0.22
PST130_1544	AEEW01001544	650	3.02
PST130_1545	AEEW01001545	557	0.52
PST130_1546	AEEW01001546	536	0.79
PST130_1547	AEEW01001547	3771	1.06
PST130_1548	AEEW01001548	300	0.27
PST130_1549	AEEW01001549	1550	0.31
PST130_1550	AEEW01001550	361	0.21
PST130_1551	AEEW01001551	384	0.27
PST130_1552	AEEW01001552	551	0.49
PST130_1553	AEEW01001553	680	3
PST130_1554	AEEW01001554	501	1.05
PST130_1555	AEEW01001555	322	1.69
PST130_1556	AEEW01001556	546	5.16
PST130_1557	AEEW01001557	527	0.68
PST130_1558	AEEW01001558	16657	1.19
PST130_1559	AEEW01001559	1179	1.42
PST130_1560	AEEW01001560	368	0.23
PST130_1561	AEEW01001561	1480	0.66
PST130_1562	AEEW01001562	1016	0.81
PST130_1563	AEEW01001563	306	0.97
PST130_1564	AEEW01001564	378	1.2
PST130_1565	AEEW01001565	700	0.7
PST130_1566	AEEW01001566	691	3.6
PST130_1567	AEEW01001567	1401	2.4
PST130_1568	AEEW01001568	652	0.68
PST130_1569	AEEW01001569	340	0.87
PST130_1570	AEEW01001570	1676	1.01
PST130_1571	AEEW01001571	496	0.84
PST130_1572	AEEW01001572	603	2.85
PST130_1573	AEEW01001573	1714	0.44
PST130_1574	AEEW01001574	487	2.61
PST130_1575	AEEW01001575	334	2.44
PST130_1576	AEEW01001576	436	1.23
PST130_1577	AEEW01001577	446	1.01
PST130_1578	AEEW01001578	629	2.85
PST130_1579	AEEW01001579	506	0.44
PST130_1580	AEEW01001580	1217	2.85
PST130_1581	AEEW01001581	1107	1.14
PST130_1582	AEEW01001582	474	0.95
PST130_1583	AEEW01001583	559	0.27
PST130_1584	AEEW01001584	578	4.57
PST130_1585	AEEW01001585	8423	1.22
PST130_1586	AEEW01001586	453	0.14
PST130_1587	AEEW01001587	307	0.19
PST130_1588	AEEW01001588	559	1.55
PST130_1589	AEEW01001589	356	1.06
PST130_1590	AEEW01001590	916	1.05
PST130_1591	AEEW01001591	700	1.18
PST130_1592	AEEW01001592	1930	1.1
PST130_1593	AEEW01001593	606	0.99
PST130_1594	AEEW01001594	823	1
PST130_1595	AEEW01001595	613	1.73
PST130_1596	AEEW01001596	642	0.41
PST130_1597	AEEW01001597	658	0.68
PST130_1598	AEEW01001598	388	0.18
PST130_1599	AEEW01001599	356	0.61
PST130_1600	AEEW01001600	890	0.2
PST130_1601	AEEW01001601	383	0.87
PST130_1602	AEEW01001602	425	0.21
PST130_1603	AEEW01001603	2245	1.32
PST130_1604	AEEW01001604	787	1.46
PST130_1605	AEEW01001605	1073	0.94
PST130_1606	AEEW01001606	337	0.95
PST130_1607	AEEW01001607	355	0.66
PST130_1608	AEEW01001608	332	0.46
PST130_1609	AEEW01001609	6529	1.08
PST130_1610	AEEW01001610	872	0.46
PST130_1611	AEEW01001611	418	0.86
PST130_1612	AEEW01001612	1069	0.86
PST130_1613	AEEW01001613	304	0.25
PST130_1614	AEEW01001614	1157	0.87
PST130_1615	AEEW01001615	949	0.73
PST130_1616	AEEW01001616	325	0.17
PST130_1617	AEEW01001617	332	3.31
PST130_1618	AEEW01001618	1162	1.36
PST130_1619	AEEW01001619	362	2.93
PST130_1620	AEEW01001620	443	0.37
PST130_1621	AEEW01001621	550	1.22
PST130_1622	AEEW01001622	1234	0.19
PST130_1623	AEEW01001623	847	1.46
PST130_1624	AEEW01001624	773	1.38
PST130_1625	AEEW01001625	1726	1.13
PST130_1626	AEEW01001626	367	0.69
PST130_1627	AEEW01001627	797	2.69
PST130_1628	AEEW01001628	1010	1.05
PST130_1629	AEEW01001629	321	0.39
PST130_1630	AEEW01001630	463	0.86
PST130_1631	AEEW01001631	323	0.53
PST130_1632	AEEW01001632	465	0.85
PST130_1633	AEEW01001633	770	3.09
PST130_1634	AEEW01001634	759	0.31
PST130_1635	AEEW01001635	402	0.99
PST130_1636	AEEW01001636	1018	1.12
PST130_1637	AEEW01001637	466	5.01
PST130_1638	AEEW01001638	318	0.22
PST130_1639	AEEW01001639	383	1.4
PST130_1640	AEEW01001640	962	1.18
PST130_1641	AEEW01001641	741	0.31
PST130_1642	AEEW01001642	443	2.96
PST130_1643	AEEW01001643	348	0.35
PST130_1644	AEEW01001644	368	0.73
PST130_1645	AEEW01001645	908	0.63
PST130_1646	AEEW01001646	5503	0.98
PST130_1647	AEEW01001647	9364	1.17
PST130_1648	AEEW01001648	622	0.94
PST130_1649	AEEW01001649	373	1.44
PST130_1650	AEEW01001650	974	1.53
PST130_1651	AEEW01001651	805	1.17
PST130_1652	AEEW01001652	425	1.87
PST130_1653	AEEW01001653	550	1.16
PST130_1654	AEEW01001654	1299	0.68
PST130_1655	AEEW01001655	348	0.81
PST130_1656	AEEW01001656	433	0.86
PST130_1657	AEEW01001657	1781	1.2
PST130_1658	AEEW01001658	1061	1.11
PST130_1659	AEEW01001659	4838	1.02
PST130_1660	AEEW01001660	304	0.22
PST130_1661	AEEW01001661	515	0.89
PST130_1662	AEEW01001662	804	1.17
PST130_1663	AEEW01001663	510	0.39
PST130_1664	AEEW01001664	1031	1.57
PST130_1665	AEEW01001665	389	0.98
PST130_1666	AEEW01001666	505	0.37
PST130_1667	AEEW01001667	1468	0.48
PST130_1668	AEEW01001668	521	1.49
PST130_1669	AEEW01001669	8131	1.14
PST130_1670	AEEW01001670	813	0.78
PST130_1671	AEEW01001671	528	0.48
PST130_1672	AEEW01001672	750	0.18
PST130_1673	AEEW01001673	356	0.15
PST130_1674	AEEW01001674	433	0.99
PST130_1675	AEEW01001675	742	0.75
PST130_1676	AEEW01001676	461	2.14
PST130_1677	AEEW01001677	626	1.46
PST130_1678	AEEW01001678	552	1.35
PST130_1679	AEEW01001679	659	0.61
PST130_1680	AEEW01001680	321	5.76
PST130_1681	AEEW01001681	1107	1.37
PST130_1682	AEEW01001682	449	0.31
PST130_1683	AEEW01001683	331	1.11
PST130_1684	AEEW01001684	1083	0.23
PST130_1685	AEEW01001685	920	2.48
PST130_1686	AEEW01001686	1188	1.41
PST130_1687	AEEW01001687	787	1.26
PST130_1688	AEEW01001688	369	0.94
PST130_1689	AEEW01001689	437	1.13
PST130_1690	AEEW01001690	348	0.34
PST130_1691	AEEW01001691	362	0.99
PST130_1692	AEEW01001692	1595	0.81
PST130_1693	AEEW01001693	702	0.83
PST130_1694	AEEW01001694	478	0.67
PST130_1695	AEEW01001695	452	0.17
PST130_1696	AEEW01001696	547	0.18
PST130_1697	AEEW01001697	619	8.47
PST130_1698	AEEW01001698	463	0.95
PST130_1699	AEEW01001699	559	3.3
PST130_1700	AEEW01001700	900	0.9
PST130_1701	AEEW01001701	398	0.68
PST130_1702	AEEW01001702	372	1.26
PST130_1703	AEEW01001703	1019	0.9
PST130_1704	AEEW01001704	1367	1.21
PST130_1705	AEEW01001705	636	0.81
PST130_1706	AEEW01001706	544	0.95
PST130_1707	AEEW01001707	467	0.66
PST130_1708	AEEW01001708	1394	1.05
PST130_1709	AEEW01001709	419	0.15
PST130_1710	AEEW01001710	352	1.92
PST130_1711	AEEW01001711	906	1.27
PST130_1712	AEEW01001712	332	0.61
PST130_1713	AEEW01001713	633	0.86
PST130_1714	AEEW01001714	1051	0.69
PST130_1715	AEEW01001715	499	3.6
PST130_1716	AEEW01001716	522	1.84
PST130_1717	AEEW01001717	368	1.66
PST130_1718	AEEW01001718	491	0.79
PST130_1719	AEEW01001719	378	0.72
PST130_1720	AEEW01001720	3382	0.96
PST130_1721	AEEW01001721	595	1.39
PST130_1722	AEEW01001722	528	0.22
PST130_1723	AEEW01001723	605	0.32
PST130_1724	AEEW01001724	789	3.97
PST130_1725	AEEW01001725	1543	1.5
PST130_1726	AEEW01001726	782	1.18
PST130_1727	AEEW01001727	316	1.18
PST130_1728	AEEW01001728	463	0.56
PST130_1729	AEEW01001729	354	1.37
PST130_1730	AEEW01001730	303	1.73
PST130_1731	AEEW01001731	378	1.22
PST130_1732	AEEW01001732	8952	1.22
PST130_1733	AEEW01001733	1007	0.97
PST130_1734	AEEW01001734	883	1.02
PST130_1735	AEEW01001735	354	1.21
PST130_1736	AEEW01001736	2626	0.76
PST130_1737	AEEW01001737	1104	6.68
PST130_1738	AEEW01001738	446	0.43
PST130_1739	AEEW01001739	376	0.4
PST130_1740	AEEW01001740	595	0.62
PST130_1741	AEEW01001741	496	0.93
PST130_1742	AEEW01001742	1197	1.07
PST130_1743	AEEW01001743	352	0.63
PST130_1744	AEEW01001744	382	0.83
PST130_1745	AEEW01001745	1130	0.55
PST130_1746	AEEW01001746	291	0.32
PST130_1747	AEEW01001747	3193	1.23
PST130_1748	AEEW01001748	467	0.29
PST130_1749	AEEW01001749	323	0.3
PST130_1750	AEEW01001750	1067	0.92
PST130_1751	AEEW01001751	697	0.21
PST130_1752	AEEW01001752	409	0.97
PST130_1753	AEEW01001753	391	1.62
PST130_1754	AEEW01001754	405	0.88
PST130_1755	AEEW01001755	332	0.27
PST130_1756	AEEW01001756	355	1.39
PST130_1757	AEEW01001757	2247	1.33
PST130_1758	AEEW01001758	2401	1.12
PST130_1759	AEEW01001759	435	0.54
PST130_1760	AEEW01001760	394	1.46
PST130_1761	AEEW01001761	559	0.82
PST130_1762	AEEW01001762	624	0.69
PST130_1763	AEEW01001763	366	0.52
PST130_1764	AEEW01001764	2351	1.18
PST130_1765	AEEW01001765	371	0.45
PST130_1766	AEEW01001766	379	1.34
PST130_1767	AEEW01001767	318	0.31
PST130_1768	AEEW01001768	975	1.23
PST130_1769	AEEW01001769	5616	5.24
PST130_1770	AEEW01001770	1059	0.5
PST130_1771	AEEW01001771	413	1.34
PST130_1772	AEEW01001772	452	1.1
PST130_1773	AEEW01001773	537	4.1
PST130_1774	AEEW01001774	323	0.93
PST130_1775	AEEW01001775	354	0.17
PST130_1776	AEEW01001776	360	0.7
PST130_1777	AEEW01001777	905	0.38
PST130_1778	AEEW01001778	365	6.33
PST130_1779	AEEW01001779	401	0.19
PST130_1780	AEEW01001780	5619	1.24
PST130_1781	AEEW01001781	2401	2.17
PST130_1782	AEEW01001782	777	0.79
PST130_1783	AEEW01001783	856	0.28
PST130_1784	AEEW01001784	421	1.18
PST130_1785	AEEW01001785	340	1.8
PST130_1786	AEEW01001786	340	0.34
PST130_1787	AEEW01001787	319	0.93
PST130_1788	AEEW01001788	614	0.98
PST130_1789	AEEW01001789	366	0.52
PST130_1790	AEEW01001790	2662	1.14
PST130_1791	AEEW01001791	450	0.77
PST130_1792	AEEW01001792	671	0.89
PST130_1793	AEEW01001793	455	0.55
PST130_1794	AEEW01001794	518	1.06
PST130_1795	AEEW01001795	738	0.17
PST130_1796	AEEW01001796	329	3.03
PST130_1797	AEEW01001797	421	0.88
PST130_1798	AEEW01001798	364	0.21
PST130_1799	AEEW01001799	311	0.43
PST130_1800	AEEW01001800	372	0.78
PST130_1801	AEEW01001801	343	0.48
PST130_1802	AEEW01001802	426	0.58
PST130_1803	AEEW01001803	845	1.59
PST130_1804	AEEW01001804	455	0.17
PST130_1805	AEEW01001805	460	0.21
PST130_1806	AEEW01001806	653	1.21
PST130_1807	AEEW01001807	1907	1.4
PST130_1808	AEEW01001808	713	1.03
PST130_1809	AEEW01001809	453	5.31
PST130_1810	AEEW01001810	518	1.76
PST130_1811	AEEW01001811	763	0.76
PST130_1812	AEEW01001812	527	7.04
PST130_1813	AEEW01001813	647	2.19
PST130_1814	AEEW01001814	2392	1.13
PST130_1815	AEEW01001815	579	3.19
PST130_1816	AEEW01001816	962	0.8
PST130_1817	AEEW01001817	557	0.91
PST130_1818	AEEW01001818	358	1.26
PST130_1819	AEEW01001819	1013	1.72
PST130_1820	AEEW01001820	597	1.44
PST130_1821	AEEW01001821	708	1.66
PST130_1822	AEEW01001822	345	0.94
PST130_1823	AEEW01001823	320	0.9
PST130_1824	AEEW01001824	363	0.34
PST130_1825	AEEW01001825	1129	0.82
PST130_1826	AEEW01001826	362	1.07
PST130_1827	AEEW01001827	692	0.51
PST130_1828	AEEW01001828	378	0.91
PST130_1829	AEEW01001829	303	0.43
PST130_1830	AEEW01001830	383	0.58
PST130_1831	AEEW01001831	2962	0.67
PST130_1832	AEEW01001832	368	0.15
PST130_1833	AEEW01001833	579	0.5
PST130_1834	AEEW01001834	562	0.15
PST130_1835	AEEW01001835	339	0.75
PST130_1836	AEEW01001836	1764	1.09
PST130_1837	AEEW01001837	303	0.91
PST130_1838	AEEW01001838	860	1.61
PST130_1839	AEEW01001839	716	0.94
PST130_1840	AEEW01001840	653	0.5
PST130_1841	AEEW01001841	345	0.38
PST130_1842	AEEW01001842	334	0.88
PST130_1843	AEEW01001843	1509	1
PST130_1844	AEEW01001844	433	0.28
PST130_1845	AEEW01001845	481	0.76
PST130_1846	AEEW01001846	948	0.86
PST130_1847	AEEW01001847	425	0.27
PST130_1848	AEEW01001848	368	1.3
PST130_1849	AEEW01001849	801	0.56
PST130_1850	AEEW01001850	403	0.19
PST130_1851	AEEW01001851	905	0.86
PST130_1852	AEEW01001852	426	0.94
PST130_1853	AEEW01001853	362	0.52
PST130_1854	AEEW01001854	326	0.75
PST130_1855	AEEW01001855	6374	1.05
PST130_1856	AEEW01001856	2096	1.16
PST130_1857	AEEW01001857	430	0.3
PST130_1858	AEEW01001858	1532	1.11
PST130_1859	AEEW01001859	397	0.57
PST130_1860	AEEW01001860	301	0.21
PST130_1861	AEEW01001861	801	0.6
PST130_1862	AEEW01001862	330	0.8
PST130_1863	AEEW01001863	385	1.03
PST130_1864	AEEW01001864	424	0.88
PST130_1865	AEEW01001865	454	0.61
PST130_1866	AEEW01001866	403	2.42
PST130_1867	AEEW01001867	359	0.57
PST130_1868	AEEW01001868	1010	0.18
PST130_1869	AEEW01001869	4560	1.05
PST130_1870	AEEW01001870	434	0.36
PST130_1871	AEEW01001871	308	0.34
PST130_1872	AEEW01001872	301	0.79
PST130_1873	AEEW01001873	373	0.09
PST130_1874	AEEW01001874	316	0.2
PST130_1875	AEEW01001875	379	0.17
PST130_1876	AEEW01001876	399	0.33
PST130_1877	AEEW01001877	1044	0.87
PST130_1878	AEEW01001878	347	0.23
PST130_1879	AEEW01001879	328	1.19
PST130_1880	AEEW01001880	1136	0.96
PST130_1881	AEEW01001881	761	0.67
PST130_1882	AEEW01001882	342	0.51
PST130_1883	AEEW01001883	306	2.25
PST130_1884	AEEW01001884	796	1.06
PST130_1885	AEEW01001885	568	0.35
PST130_1886	AEEW01001886	452	0.41
PST130_1887	AEEW01001887	725	1.3
PST130_1888	AEEW01001888	331	0.35
PST130_1889	AEEW01001889	406	0.24
PST130_1890	AEEW01001890	401	0.28
PST130_1891	AEEW01001891	3266	0.95
PST130_1892	AEEW01001892	7545	1.15
PST130_1893	AEEW01001893	351	0.79
PST130_1894	AEEW01001894	687	0.19
PST130_1895	AEEW01001895	469	0.92
PST130_1896	AEEW01001896	316	1
PST130_1897	AEEW01001897	313	0.84
PST130_1898	AEEW01001898	306	1.76
PST130_1899	AEEW01001899	390	0.83
PST130_1900	AEEW01001900	379	1
PST130_1901	AEEW01001901	865	0.18
PST130_1902	AEEW01001902	530	0.66
PST130_1903	AEEW01001903	1303	1.18
PST130_1904	AEEW01001904	411	0.19
PST130_1905	AEEW01001905	775	0.69
PST130_1906	AEEW01001906	1338	1.04
PST130_1907	AEEW01001907	330	0.91
PST130_1908	AEEW01001908	366	0.62
PST130_1909	AEEW01001909	921	1.22
PST130_1910	AEEW01001910	347	3.25
PST130_1911	AEEW01001911	505	0.87
PST130_1912	AEEW01001912	619	1.1
PST130_1913	AEEW01001913	427	0.92
PST130_1914	AEEW01001914	2890	1.07
PST130_1915	AEEW01001915	912	0.45
PST130_1916	AEEW01001916	420	1.03
PST130_1917	AEEW01001917	752	0.6
PST130_1918	AEEW01001918	993	0.37
PST130_1919	AEEW01001919	403	1.11
PST130_1920	AEEW01001920	352	0.93
PST130_1921	AEEW01001921	371	0.24
PST130_1922	AEEW01001922	552	1.05
PST130_1923	AEEW01001923	298	0.42
PST130_1924	AEEW01001924	394	0.2
PST130_1925	AEEW01001925	1155	0.83
PST130_1926	AEEW01001926	623	0.67
PST130_1927	AEEW01001927	453	1.43
PST130_1928	AEEW01001928	1319	0.48
PST130_1929	AEEW01001929	556	1.27
PST130_1930	AEEW01001930	1293	0.76
PST130_1931	AEEW01001931	595	1.15
PST130_1932	AEEW01001932	347	0.76
PST130_1933	AEEW01001933	377	0.77
PST130_1934	AEEW01001934	507	0.89
PST130_1935	AEEW01001935	356	0.76
PST130_1936	AEEW01001936	1135	1.2
PST130_1937	AEEW01001937	824	1.28
PST130_1938	AEEW01001938	781	0.99
PST130_1939	AEEW01001939	611	0.24
PST130_1940	AEEW01001940	1300	0.51
PST130_1941	AEEW01001941	368	0.28
PST130_1942	AEEW01001942	864	0.22
PST130_1943	AEEW01001943	294	0.27
PST130_1944	AEEW01001944	334	0.23
PST130_1945	AEEW01001945	327	0.66
PST130_1946	AEEW01001946	377	0.35
PST130_1947	AEEW01001947	1561	1.22
PST130_1948	AEEW01001948	514	0.47
PST130_1949	AEEW01001949	520	0.75
PST130_1950	AEEW01001950	364	1.21
PST130_1951	AEEW01001951	970	0.96
PST130_1952	AEEW01001952	300	0.46
PST130_1953	AEEW01001953	358	1.28
PST130_1954	AEEW01001954	1332	0.75
PST130_1955	AEEW01001955	650	0.19
PST130_1956	AEEW01001956	642	1.64
PST130_1957	AEEW01001957	331	0.48
PST130_1958	AEEW01001958	2178	1.3
PST130_1959	AEEW01001959	407	0.75
PST130_1960	AEEW01001960	417	0.89
PST130_1961	AEEW01001961	314	0.18
PST130_1962	AEEW01001962	403	0.28
PST130_1963	AEEW01001963	404	0.93
PST130_1964	AEEW01001964	418	0.94
PST130_1965	AEEW01001965	749	1.15
PST130_1966	AEEW01001966	1237	0.96
PST130_1967	AEEW01001967	504	0.28
PST130_1968	AEEW01001968	469	0.25
PST130_1969	AEEW01001969	1109	1.06
PST130_1970	AEEW01001970	659	1.17
PST130_1971	AEEW01001971	389	0.37
PST130_1972	AEEW01001972	445	0.59
PST130_1973	AEEW01001973	463	0.73
PST130_1974	AEEW01001974	589	0.76
PST130_1975	AEEW01001975	468	1.14
PST130_1976	AEEW01001976	413	0.21
PST130_1977	AEEW01001977	330	0.18
PST130_1978	AEEW01001978	8400	1.15
PST130_1979	AEEW01001979	1128	0.6
PST130_1980	AEEW01001980	365	0.19
PST130_1981	AEEW01001981	1001	0.71
PST130_1982	AEEW01001982	576	0.94
PST130_1983	AEEW01001983	484	0.18
PST130_1984	AEEW01001984	663	0.2
PST130_1985	AEEW01001985	393	0.48
PST130_1986	AEEW01001986	307	1.06
PST130_1987	AEEW01001987	402	0.19
PST130_1988	AEEW01001988	366	0.25
PST130_1989	AEEW01001989	332	0.54
PST130_1990	AEEW01001990	307	0.23
PST130_1991	AEEW01001991	2032	1.23
PST130_1992	AEEW01001992	2299	1.23
PST130_1993	AEEW01001993	780	0.93
PST130_1994	AEEW01001994	335	1.5
PST130_1995	AEEW01001995	644	0.88
PST130_1996	AEEW01001996	419	0.26
PST130_1997	AEEW01001997	378	0.38
PST130_1998	AEEW01001998	491	0.48
PST130_1999	AEEW01001999	299	0.17
PST130_2000	AEEW01002000	340	0.21
PST130_2001	AEEW01002001	571	0.18
PST130_2002	AEEW01002002	4424	1.8
PST130_2003	AEEW01002003	1620	1.22
[truncated: 27,157 more rows]

## Sheet: Mitochondrial
Contig	Accession	Length (bp)	Coverage / Median coverage
PST130_238	AEEW01000238	4150	289.49
PST130_239	AEEW01000239	2467	293.29
PST130_275	AEEW01000275	479	30.6
PST130_6617	AEEW01006617	9191	315.67
PST130_6630	AEEW01006630	3720	378.9
PST130_6699	AEEW01006699	2876	349.17
PST130_6903	AEEW01006903	14094	435.73
PST130_7099	AEEW01007099	999	252.77
PST130_7122	AEEW01007122	1496	396.84
PST130_7145	AEEW01007145	4363	243.46
PST130_7255	AEEW01007255	964	186.02
PST130_10273	AEEW01010273	2724	258.36
PST130_10278	AEEW01010278	4367	283
PST130_20206	AEEW01020206	2482	238.22
PST130_20452	AEEW01020452	6907	358.58
PST130_20455	AEEW01020455	3944	299.35
PST130_20456	AEEW01020456	3355	291.99
PST130_20466	AEEW01020466	1887	252.44
PST130_20619	AEEW01020619	2786	340.52
PST130_28223	AEEW01028223	5428	382.11
PST130_28226	AEEW01028226	3269	341.89
PST130_28239	AEEW01028239	2065	305.08
