# Supplementary material for: Next Generation Sequencing Provides Rapid Access to the Genome of Puccinia striiformis f. sp. tritici, the Causal Agent of Wheat Stripe Rust
Source: PLoS One. 2011 Aug 31;6(8):e24230. doi: 10.1371/journal.pone.0024230 (PMC3164196; doi:10.1371/journal.pone.0024230)
Supplement: Material S4 — 1,088 PST-130 proteins with predicted signal peptide. Additional columns describe the grouping of these accessions based on sequence similarity (BLASTP, e-value ≤10−10), the availability of EST sequences from haustoria (TBLASTN, e-value ≤10−10) and the presence of different motifs conserved in other Avr genes [23] and secreted fungal proteins [22] . (XLSX) [file pone.0024230.s010.xlsx]

## Sheet: Supplementary material S4
										RxLR MOTIF variants [RKH][FLM][LIMFYW][RQG] (Kyle et al. 2010) < 100bp from cleavage site		[FYW]xC motif (Godfrey et al. 2010) <17AA from cleavage site
PST130	Cleavage site coordinate	Sprob cleavage site	Cluster	Putative Anntotation (Blast2GO)	PST_HAUSTORIA EST(GB)	BEST_PGTG_BLASTP_HIT (BLASTP)	PGTG_Evalue (BLASTP)	PGTG_predicted secretion	PGTG_UP_Regulated INFECTED (Duplessis et al., 2011)	Motifs	Coordinates	Motifs	Coordinates
PST130_10071_10	21	0.999	3			PGTG_04550	1e-20
PST130_10071_14	21	0.999	3			PGTG_04550	4e-29
PST130_9162_3	25	0.999	7
PST130_10126_4	25	1	7
PST130_28305_3	21	0.93	17			PGTG_17519	3e-35	X
PST130_10165_6	23	0.985	17			PGTG_17519	6e-54	X
PST130_10165_7	23	0.992	17			PGTG_17520	5e-55
PST130_10165_4	23	0.958	17			PGTG_17519	2e-61	X
PST130_7686_8	22	0.994	17			PGTG_18022	2e-75	X
PST130_7228_9	21	1	20			PGTG_17049	8e-115		X
PST130_10195_12	23	0.989	20			PGTG_17447	2e-140	X
PST130_10209_2	21	0.999	24			PGTG_04076	1e-25
PST130_21358_1	20	0.981	24			PGTG_10819	1e-38
PST130_10492_6	22	0.999	33			PGTG_00240	1e-19			KFFG	31	FGC	33
PST130_9214_13	23	0.999	33			PGTG_17018	6e-18					FGC	26
PST130_27343_2	25	1	33			PGTG_17018	2e-08					FGC	32
PST130_10886_1	20	1	33			PGTG_17018	3e-16					FGC	28
PST130_15134_4	22	0.999	33			PGTG_00240	5e-17					FGC	33
PST130_10331_6	23	0.999	33			PGTG_17018	3e-17					FGC	31
PST130_13573_1	22	0.998	33			PGTG_17018	4e-18					FGC	26
PST130_7697_3	21	1	33			PGTG_17018	2e-18					FGC	29
PST130_10927_2	22	0.999	33			PGTG_00240	1e-19					FGC	33
PST130_24626_5	21	0.996	33			PGTG_00240	4e-20					FGC	28
PST130_7500_6	22	1	33			PGTG_00240	2e-21					FGC	33
PST130_21045_5	22	1	33			PGTG_00240	2e-21					FGC	33
PST130_6967_3	22	0.999	33			PGTG_00240	1e-21					FGC	33
PST130_7715_6	22	0.995	33			PGTG_00240	5e-22					FGC	33
PST130_8067_2	21	0.998	33			PGTG_00240	2e-23					FGC	32
PST130_7684_3	22	1	33			PGTG_00240	3e-24					FGC	33
PST130_10368_3	24	0.992	36
PST130_11888_3	21	0.985	36
PST130_17774_1	24	0.976	38			PGTG_16728	6e-63	X
PST130_3847_1	23	0.917	38			PGTG_13236	6e-82	X
PST130_7997_6	23	0.916	38			PGTG_01498	2e-95
PST130_28783_2	24	0.986	38			PGTG_16714	2e-100
PST130_9223_6	23	0.905	38			PGTG_01498	2e-103
PST130_9223_4	23	0.947	38			PGTG_01498	5e-105
PST130_15086_3	23	0.988	38			PGTG_02212	4e-106	X
PST130_10379_2	23	0.919	38			PGTG_02212	1e-106	X
PST130_8334_5	23	0.984	38			PGTG_01498	4e-107
PST130_7887_5	16	0.971	38			PGTG_13234	4e-113	X
PST130_9243_2	23	0.928	38			PGTG_02212	3e-117	X
PST130_7251_16	24	0.998	42			PGTG_06854	3e-33	X		HFLR	31
PST130_7043_17	20	0.999	42			PGTG_06913	1e-49	X
PST130_10476_3	21	1	42			PGTG_06874	2e-55
PST130_7043_22	20	0.997	42			PGTG_06969	1e-60	X
PST130_6919_1	20	0.995	42			PGTG_06969	6e-64	X
PST130_21289_3	20	1	42			PGTG_02326	7e-73	X
PST130_9660_1	20	0.977	42			PGTG_06969	3e-78	X
PST130_7593_2	20	0.998	42			PGTG_17633	5e-85
PST130_10501_3	20	1	43							RLYG	42	FPC	37
PST130_10504_2	20	0.998	43
PST130_7936_2	21	1	48		GH738007.1	PGTG_09729	3e-06					FKC	37
PST130_6990_1	21	0.998	48									FTC	32
PST130_10551_6	21	0.998	48									FTC	35
PST130_10629_2	25	0.977	50			PGTG_10466	4e-15
PST130_8154_1	25	0.968	50			PGTG_10466	3e-17
PST130_10840_3	22	0.999	64									FSC	39
PST130_6989_2	17	0.981	64
PST130_7205_12	17	0.865	64
PST130_11854_4	20	1	65		GH737013.1	PGTG_00759	6e-17	X	X
PST130_10902_2	20	0.998	65		GH737013.1	PGTG_00759	8e-18	X	X
PST130_13462_2	20	0.998	65		GH737013.1	PGTG_00759	4e-23	X	X
PST130_1447_2	22	0.997	66
PST130_10905_2	25	0.999	66
PST130_10937_2	24	0.983	70			PGTG_10899	6e-15
PST130_6686_10	24	0.99	70			PGTG_10899	8e-22
PST130_8146_8	24	0.979	70			PGTG_10899	4e-39
PST130_24216_1	25	0.995	71			PGTG_17148	2e-48	X
PST130_10984_3	25	0.957	71			PGTG_17148	3e-137	X
PST130_5552_1	25	0.991	74			PGTG_13219	1e-96	X		RLLG	124
PST130_11001_1	26	1	74			PGTG_19632	2e-39	X
PST130_7619_3	27	0.999	74			PGTG_19632	1e-89	X
PST130_15097_14	21	1	77			PGTG_00845	3e-44
PST130_11028_1	21	0.999	77			PGTG_00845	1e-54
PST130_11060_2	25	0.998	78			PGTG_17595	3e-19	X
PST130_9502_9	25	0.998	78			PGTG_17582	5e-76	X
PST130_11132_1	27	0.994	83			PGTG_03566	9e-123
PST130_11267_3	26	0.905	83			PGTG_03545	0	X
PST130_11277_5	29	0.961	84			PGTG_05774	1e-09	X
PST130_28518_1	25	0.997	84
PST130_17109_2	29	0.99	84
PST130_11282_2	20	1	86			PGTG_05181	2e-06	X
PST130_18286_9	20	0.991	86			PGTG_05180	6e-08
PST130_15580_2	20	0.999	86
PST130_14419_3	23	0.997	95		GH737066.1							FQC	24
PST130_7073_5	23	0.996	95		GH737066.1	PGTG_14111	2e-08	X
PST130_11416_2	23	0.991	95		GH737066.1
PST130_18569_1	25	0.997	98			PGTG_17560	3e-13
PST130_11488_1	25	0.997	98			PGTG_17560	2e-13
PST130_28811_2	22	0.982	99			PGTG_11935	3e-06	X
PST130_28745_3	21	0.944	99			PGTG_11937	1e-06	X
PST130_28745_1	22	0.997	99			PGTG_11937	2e-07	X
PST130_11512_5	22	0.975	99
PST130_7878_1	20	0.996	100	fused2 protease		PGTG_16629	0	X
PST130_11543_2	25	0.986	100	fused2 protease		PGTG_15038	0
PST130_9187_7	26	0.998	105			PGTG_15021	2e-59
PST130_11647_2	26	0.999	105			PGTG_15021	2e-78
PST130_11698_1	33	0.999	107			PGTG_07833	7e-09
PST130_28312_1	33	0.998	107			PGTG_07833	1e-20
PST130_12071_8	22	0.992	122			PGTG_14956	3e-72	X
PST130_12071_6	22	0.999	122			PGTG_14955	2e-83	X
PST130_12129_3	20	0.999	123			PGTG_14327	1e-19
PST130_1487_4	20	1	123
PST130_12132_2	36	0.992	124									WVC	40
PST130_20635_1	44	0.928	124
PST130_13764_2	23	0.984	132			PGTG_09951	2e-63	X
PST130_12441_5	23	0.966	132			PGTG_09951	2e-75	X
PST130_12583_2	21	0.975	139
PST130_23812_1	21	0.984	139
PST130_27995_1	21	0.973	139
PST130_7727_1	22	0.999	141
PST130_12605_2	22	0.996	141
PST130_15069_8	26	0.987	141
PST130_17664_8	22	0.986	141
PST130_15343_5	29	0.999	148			PGTG_15174	5e-34		X
PST130_7702_4	23	1	148			PGTG_17906	6e-09	X
PST130_17179_1	25	1	148			PGTG_15174	4e-09
PST130_12739_1	23	1	148			PGTG_17906	2e-20	X
PST130_12739_4	23	1	148			PGTG_17906	1e-33	X
PST130_22615_1	25	0.986	166			PGTG_05061	6e-28
PST130_13488_1	25	0.993	166			PGTG_05061	1e-28
PST130_17298_1	28	0.955	169			PGTG_16159	9e-61
PST130_13501_2	24	0.947	169			PGTG_16159	1e-179
PST130_13593_4	24	0.981	175			PGTG_08733	3e-18
PST130_8314_5	22	0.999	175
PST130_7368_3	28	0.989	177			PGTG_18610	8e-104
PST130_13600_22	29	0.966	177			PGTG_18248	1e-158
PST130_16145_2	25	0.993	178			PGTG_16491	2e-24	X		KMIG	97
PST130_13604_3	24	0.967	178			PGTG_03101	3e-30			KMMG	94
PST130_9850_3	21	0.994	184			PGTG_01869	3e-67			RMLG KMIQ	97 121
PST130_13698_1	26	0.997	184			PGTG_01869	7e-72			KMLG	102
PST130_21752_1	24	1	192			PGTG_16491	2e-08	X
PST130_13887_2	24	0.999	192			PGTG_03101	3e-18
PST130_7124_2	21	0.999	192			PGTG_15771	2e-22
PST130_13914_1	34	0.972	193			PGTG_05655	1e-12	X
PST130_17515_2	34	0.986	193			PGTG_05655	6e-35	X
PST130_13970_1	23	0.998	194			PGTG_09729	6e-28					FSC	34
PST130_8153_9	23	0.998	194			PGTG_09729	1e-34					FSC	34
PST130_14068_2	31	0.994	196			PGTG_12860	5e-15
PST130_7708_6	20	1	196			PGTG_09259	2e-21
PST130_28456_4	28	0.999	196			PGTG_09259	5e-24
PST130_9552_3	20	0.993	196			PGTG_09259	2e-14
PST130_8926_2	31	0.984	196			PGTG_12860	1e-18
PST130_14407_1	27	0.856	202			PGTG_07042	6e-10
PST130_9739_1	22	0.997	202
PST130_28612_1	23	0.98	207			PGTG_15896	7e-12	X
PST130_14602_1	23	0.998	207			PGTG_15896	3e-12	X
PST130_23021_1	19	0.999	212			PGTG_06177	6e-37
PST130_14887_2	19	0.999	212			PGTG_06177	8e-40
PST130_4625_3	19	0.997	212			PGTG_06177	5e-100
PST130_9786_2	19	0.995	212			PGTG_06177	6e-122
PST130_15413_1	36	0.998	218		GH738055.1	PGTG_01210	4e-95
PST130_9603_3	36	0.951	218		GH738055.1	PGTG_01210	1e-122
PST130_15050_1	20	0.997	218		GH738055.1	PGTG_01210	6e-146
PST130_15164_5	26	0.995	228									FPC	27
PST130_24601_1	26	0.997	228									FPC	27
PST130_881_1	23	0.99	234		GH737102.1	PGTG_11202	7e-13					FVC	25
PST130_15494_2	23	0.998	234		GH737102.1	PGTG_11199	4e-14	X				FVC	25
PST130_7254_14	23	0.982	234		GH737102.1	PGTG_11202	5e-24					FLC	26
PST130_15248_1	23	0.961	234		GH737102.1	PGTG_11202	7e-25					FLC	25
PST130_16766_6	24	0.999	240			PGTG_12466	6e-31	X	X
PST130_16766_4	24	0.998	240			PGTG_12466	1e-37	X	X
PST130_15465_2	28	0.995	240			PGTG_12461	1e-44	X
PST130_15710_2	21	0.997	243			PGTG_01538	2e-36
PST130_6808_2	18	0.955	243			PGTG_01538	2e-64
PST130_9117_4	23	0.992	248			PGTG_18853	4e-85	X		KLMG	119
PST130_15861_2	25	0.976	248			PGTG_04411	4e-108			RLMG	120
PST130_16740_1	44	0.919	262
PST130_17305_2	23	1	262
PST130_17195_1	26	0.994	270			PGTG_00156	3e-42
PST130_7839_4	31	0.928	270	glucan endo- -alpha-glucosidase agn1		PGTG_00147	5e-180	X
PST130_17321_1	28	0.982	271			PGTG_08570	5e-41
PST130_8951_9	28	0.99	271			PGTG_08570	5e-57
PST130_25516_2	23	0.955	280			PGTG_13285	4e-26
PST130_18310_1	23	0.972	280			PGTG_13285	2e-47
PST130_1892_6	18	0.997	290
PST130_8670_1	18	0.997	290
PST130_19107_1	20	0.952	294			PGTG_06328	8e-53		X	RLIR RFIG	30 116
PST130_20796_2	19	0.984	294			PGTG_06328	6e-45		X
PST130_19267_2	26	0.981	297
PST130_9492_1	26	0.978	297
PST130_19624_5	25	0.979	304			PGTG_15557	3e-25
PST130_22034_11	25	0.991	304			PGTG_15557	5e-26
PST130_6797_2	22	0.995	308	riboflavine-aldehyde-forming enzyme		PGTG_19856	8e-31	X
PST130_9483_3	21	1	308			PGTG_19856	1e-32	X
PST130_6904_6	21	0.999	308			PGTG_12693	5e-38	X
PST130_19635_5	24	1	308			PGTG_18777	1e-41	X
PST130_20871_4	22	1	308			PGTG_09934	2e-50	X
PST130_20364_3	21	0.989	313			PGTG_04691	5e-17	X
PST130_20181_6	21	0.853	313			PGTG_04691	1e-39	X
PST130_20459_16	21	0.99	316	glycoside hydrolase family 17 protein		PGTG_02069	4e-165			RLYG	66
PST130_20459_10	21	0.997	316	glycoside hydrolase family 17 protein		PGTG_02069	2e-165			RLYG	66
PST130_8270_1	25	0.995	317			PGTG_09406	5e-49		X
PST130_20459_5	25	0.928	317			PGTG_09406	2e-80		X
PST130_8058_4	22	1	320			PGTG_03101	2e-56
PST130_20469_7	22	0.999	320			PGTG_03101	5e-70
PST130_6909_3	31	0.997	325			PGTG_18770	2e-11
PST130_20530_2	31	0.899	325			PGTG_13045	6e-26
PST130_7104_2	31	0.987	325			PGTG_13045	1e-26
PST130_8198_2	21	0.964	330			PGTG_00424	7e-37	X
PST130_20624_2	22	0.96	330			PGTG_00424	3e-41	X
PST130_20675_2	28	0.963	333			PGTG_04931	5e-40	X
PST130_8074_6	28	0.851	333			PGTG_04931	2e-55	X
PST130_28422_1	23	0.994	334			PGTG_05943	4e-48	X
PST130_20680_3	23	0.988	334			PGTG_19497	1e-48	X
PST130_8045_1	23	0.997	334			PGTG_18612	2e-49
PST130_7500_4	24	0.99	334			PGTG_05943	1e-62	X
PST130_7791_6	21	0.999	337		GH737828.1	PGTG_00475	2e-76	X		KFYR	34
PST130_9714_2	21	0.999	337		GH737828.1	PGTG_13537	5e-33	X
PST130_8950_4	21	0.991	337		GH737828.1	PGTG_13537	1e-36	X
PST130_9256_3	21	1	337		GH737828.1	PGTG_13537	2e-44	X
PST130_20705_7	21	1	337		GH737828.1	PGTG_13537	2e-46	X
PST130_6883_5	20	0.999	338
PST130_20716_7	23	0.994	338
PST130_8852_1	23	0.999	341			PGTG_13454	4e-66	X
PST130_20750_2	24	0.996	341			PGTG_13454	5e-94	X
PST130_8464_4	18	0.99	348			PGTG_04810	3e-09
PST130_414_2	18	0.99	348		GH737631.1	PGTG_04810	5e-10
PST130_20799_3	18	0.996	348
PST130_27968_2	18	0.998	348
PST130_8411_2	26	0.996	351			PGTG_09183	5e-30	X
PST130_20813_2	26	0.999	351			PGTG_09507	2e-58
PST130_3456_1	23	1	363			PGTG_14854	3e-38	X
PST130_20940_3	23	0.997	363			PGTG_14854	4e-57	X
PST130_8301_4	19	0.998	367			PGTG_12305	7e-44
PST130_20988_2	19	0.97	367			PGTG_19870	9e-66
PST130_20999_6	22	0.997	368			PGTG_09975	2e-74	X
PST130_20999_3	22	0.999	368			PGTG_09975	4e-77	X
PST130_6971_10	30	0.998	383			PGTG_07851	2e-37	X
PST130_21305_2	28	0.999	383			PGTG_07851	5e-43	X
PST130_21413_3	23	0.999	385		GH737207.1
PST130_21602_2	23	0.999	385		GH737207.1
PST130_21477_2	21	0.995	388			PGTG_11403	2e-44
PST130_9771_10	21	0.987	388			PGTG_11403	1e-81
PST130_9461_2	29	0.995	394			PGTG_07831	3e-17	X
PST130_21787_9	29	0.99	394			PGTG_07831	2e-18	X
PST130_7784_2	27	0.933	410			PGTG_19726	1e-23
PST130_22781_3	30	0.941	410			PGTG_13636	7e-31
PST130_6999_3	22	0.999	416			PGTG_08563	2e-32	X
PST130_23314_1	22	0.984	416			PGTG_08563	5e-45	X
PST130_9972_1	20	0.999	420			PGTG_01927	9e-27
PST130_23738_3	20	0.99	420			PGTG_01927	2e-164
PST130_25489_7	23	0.979	443			PGTG_17941	1e-47	X
PST130_25489_4	24	0.956	443			PGTG_17941	7e-63	X
PST130_7517_2	23	0.998	443			PGTG_17941	1e-68	X
PST130_28669_3	22	0.994	486			PGTG_13267	5e-08
PST130_609_1	22	0.98	486			PGTG_13267	3e-17
PST130_4640_1	25	0.982	489
PST130_28817_1	24	0.981	489
PST130_6796_1	21	0.996	543			PGTG_16232	1e-84	X
PST130_8815_5	21	0.998	543			PGTG_16232	1e-154	X
PST130_9342_3	18	0.979	546			PGTG_11320	5e-24
PST130_6839_4	18	0.995	546			PGTG_11320	3e-24
PST130_7685_1	22	0.999	567			PGTG_04019	6e-11
PST130_6995_10	22	0.995	567
PST130_7035_2	18	0.972	575			PGTG_03981	4e-140	X
PST130_7035_4	22	0.997	575			PGTG_03983	0	X
PST130_7989_2	21	0.929	582			PGTG_00743	9e-24	X				FKC	32
PST130_7087_14	21	0.968	582			PGTG_00743	4e-24	X				FSC	32
PST130_8987_2	21	0.998	582			PGTG_15628	4e-24					FGC	32
PST130_7117_4	24	0.991	586							RLIR	84
PST130_7305_21	24	0.991	586							RLLQ	121
PST130_7117_9	24	0.996	586
PST130_7125_8	29	0.906	590			PGTG_18770	5e-06
PST130_9119_3	29	0.987	590			PGTG_18770	6e-09
PST130_7692_9	20	0.971	600		GH737013.1	PGTG_08639	2e-62	X
PST130_7216_3	20	0.976	600		GH737013.1	PGTG_08639	1e-62	X
PST130_7307_1	20	0.998	602			PGTG_08435	1e-33	X
PST130_7235_6	22	0.993	602			PGTG_14912	2e-61	X
PST130_9217_5	26	0.999	606	endo- -beta-xylanase		PGTG_17529	5e-31	X		KLLR	99
PST130_7265_6	25	0.994	606	endo- -beta-xylanase		PGTG_13178	1e-93	X
PST130_7885_4	21	1	606	endo- -beta-xylanase		PGTG_17529	2e-164	X
PST130_7269_7	20	0.987	607			PGTG_11681	3e-24	X
PST130_7269_10	20	0.999	607			PGTG_11681	1e-33	X
PST130_7269_13	20	0.996	607			PGTG_11681	4e-39	X
PST130_7271_9	21	0.96	609
PST130_8535_2	24	0.998	609
PST130_8414_1	26	0.991	614		GH737242.1	PGTG_15122	2e-129
PST130_7309_6	23	0.966	614	chitinase [Puccinia graminis f. sp. tritici CRL 75-36-7-3]		PGTG_10168	4e-49
PST130_8414_3	29	0.999	614		GH737242.1	PGTG_15122	4e-129
PST130_7484_11	20	0.957	614		GH737242.1	PGTG_10407	0	X
PST130_7429_7	23	0.984	631			PGTG_08255	3e-77	X
PST130_7854_2	24	0.995	631			PGTG_08253	2e-113	X
PST130_7470_10	20	1	638			PGTG_11347	3e-60	X		KLIG	48
PST130_7470_7	20	1	638			PGTG_11347	7e-42	X
PST130_7575_4	21	0.975	651			PGTG_18575	7e-91			KLIQ	62
PST130_7565_4	29	0.868	651			PGTG_12076	2e-131
PST130_7700_9	30	0.884	669			PGTG_07835	3e-61	X
PST130_7700_2	23	1	669			PGTG_07843	1e-70	X
PST130_8021_2	20	0.994	710			PGTG_10535	6e-13	X
PST130_8071_2	24	0.903	710		GH737355.1	PGTG_10535	4e-24	X
PST130_8137_4	25	0.996	723			PGTG_17056	1e-162
PST130_8851_6	23	0.968	723	glycoside hydrolase family 5 protein		PGTG_17056	5e-174
PST130_8493_1	20	1	736			PGTG_02965	3e-12	X
PST130_8207_1	20	1	736			PGTG_07268	2e-13	X
PST130_8214_2	19	1	737									FVC	24
PST130_9864_1	19	0.998	737									FVC	24
PST130_9864_3	19	0.957	737									FVC	24
PST130_8261_3	27	0.919	741			PGTG_09198	4e-56
PST130_8487_13	25	0.924	741			PGTG_09114	7e-78
PST130_8295_2	22	0.956	747			PGTG_16214	9e-14	X
PST130_8291_3	22	0.99	747			PGTG_16214	9e-18	X
PST130_8314_8	19	0.999	755									YRC	33
PST130_8314_10	19	1	755									FVC	29
PST130_9424_6	22	0.999	853
PST130_9424_7	22	0.982	853
PST130_9601_4	23	0.996	869			PGTG_11393	5e-20
PST130_9601_6	23	0.988	869			PGTG_11393	6e-25
PST130_10010_2	23	0.998	1			PGTG_05076	0
PST130_10038_3	24	0.999	2
PST130_10071_8	21	0.992	4			PGTG_04550	1e-07
PST130_10095_2	20	0.996	5			PGTG_06042	1e-94
PST130_10122_2	22	0.857	6
PST130_10131_2	32	0.986	8			PGTG_13800	4e-126
PST130_10137_3	24	0.996	9			PGTG_10625	2e-14
PST130_10145_2	28	0.986	10			PGTG_06128	4e-55	X
PST130_10148_3	37	0.95	11
PST130_10149_1	23	0.994	12
PST130_10157_4	24	0.964	13			PGTG_01889	2e-142
PST130_10159_1	20	0.997	14
PST130_10159_2	20	0.991	15
PST130_10163_4	24	0.992	16
PST130_10183_1	28	0.994	18
PST130_10192_3	17	0.971	19							RFMG	46
PST130_10201_1	18	0.952	21			PGTG_09909	4e-19
PST130_10206_6	22	0.999	22
PST130_10206_9	27	0.918	23
PST130_10214_2	26	0.973	25
PST130_10235_2	24	0.928	26			PGTG_00061	4e-18
PST130_10243_6	21	0.94	27			PGTG_00743	2e-11	X				FSC	32
PST130_10248_2	28	0.891	28
PST130_10293_2	18	0.962	29			PGTG_17794	6e-10
PST130_10294_2	20	0.955	30			PGTG_01604	3e-06	X		RFLR	78	FGC	32
PST130_10308_4	19	1	31			PGTG_17547	2e-52	X	X
PST130_10329_1	21	0.955	32	autophagic serine protease alp2		PGTG_14692	0	X
PST130_10332_3	22	0.98	34			PGTG_01762	1e-87	X
PST130_10361_3	20	0.942	35		GH737013.1	PGTG_08638	2e-51	X	X
PST130_10378_4	22	1	37			PGTG_17018	7e-07					FGC	29
PST130_10405_6	24	0.998	39
PST130_10440_3	25	0.986	40
PST130_10457_3	17	0.885	41			PGTG_02309	9e-27
PST130_10506_1	20	0.955	44
PST130_10512_3	25	0.991	45
PST130_10544_1	32	0.972	46	cytoplasm protein		PGTG_04144	8e-115	X
PST130_10551_1	21	0.998	47									FTC	36
PST130_10601_3	34	0.869	49
PST130_10675_2	20	0.963	51			PGTG_00660	2e-10
PST130_10686_1	32	0.998	52			PGTG_02132	2e-07
PST130_10700_4	19	0.986	53
PST130_10703_2	24	0.873	54			PGTG_11725	3e-171	X
PST130_10711_3	29	0.999	55			PGTG_03244	2e-169
PST130_10726_2	24	0.87	56		GH737076.1	PGTG_19049	4e-06
PST130_10727_1	20	0.999	57
PST130_10740_1	18	0.947	58			PGTG_00745	0
PST130_10761_4	33	0.995	59			PGTG_05739	7e-12	X
PST130_10761_7	28	0.993	60
PST130_10779_3	22	0.983	61			PGTG_07616	3e-44
PST130_10785_1	23	0.99	62		GH737102.1	PGTG_11199	1e-15	X				FVC	25
PST130_10806_1	21	0.999	63
PST130_10913_2	27	0.945	67							KLFQ	96
PST130_10914_1	30	0.865	68
PST130_10930_2	18	0.859	69							RMFR	22
PST130_10988_1	29	0.994	72
PST130_10995_1	17	0.972	73
PST130_11026_3	24	0.991	75			PGTG_05675	6e-106	X
PST130_11027_1	16	0.875	76			PGTG_13182	1e-27			KLIG RLFG	31 101
PST130_11083_3	21	1	79		GH737828.1	PGTG_00639	4e-15	X	X			FFC	35
PST130_11089_5	22	0.953	80			PGTG_18814	2e-39	X
PST130_11108_2	26	0.998	81			PGTG_14079	2e-17
PST130_11115_2	25	0.973	82			PGTG_19902	6e-09
PST130_11277_6	22	0.999	85
PST130_11305_3	18	0.923	87
PST130_11324_6	26	0.999	88			PGTG_18706	7e-31			KLLG	40
PST130_11333_1	26	0.99	89			PGTG_16230	2e-26
PST130_11346_1	26	0.885	90	digestive organ expansion factor		PGTG_05375	1e-70
PST130_11358_1	21	0.962	91
PST130_11362_3	20	1	92			PGTG_08059	1e-16
PST130_11384_2	23	0.947	93			PGTG_00429	2e-26			HFLQ	24
PST130_11384_4	16	0.866	94			PGTG_03206	2e-06
PST130_11451_5	19	0.932	96			PGTG_13346	7e-92	X
PST130_11485_4	20	0.999	97
PST130_11560_5	20	0.965	101
PST130_11594_2	32	0.937	102			PGTG_11233	1e-90	X
PST130_1159_1	29	0.852	103	dna repair protein rad5		PGTG_04094	4e-26
PST130_11624_8	23	0.96	104			PGTG_15062	1e-77
PST130_11676_1	21	0.917	106	ricin b lectin		PGTG_14781	1e-32
PST130_11738_1	18	0.996	108			PGTG_11320	8e-14
PST130_11741_3	24	0.903	109			PGTG_18513	3e-39
PST130_11753_4	21	1	110
PST130_11775_4	27	0.978	111			PGTG_10338	8e-62
PST130_11845_1	24	0.997	112			PGTG_09501	2e-20		X			YVC	29
PST130_11859_1	20	0.999	113			PGTG_02637	3e-162	X
PST130_11867_5	21	1	114			PGTG_01787	5e-27	X		KLFG	30
PST130_11888_6	24	0.991	115
PST130_11940_3	31	0.991	116
PST130_11987_2	23	0.998	117			PGTG_20495	2e-29					YTC	38
PST130_12000_2	24	0.93	118			PGTG_12719	3e-113
PST130_12018_3	20	0.999	119
PST130_12030_3	29	0.96	120			PGTG_11622	1e-48	X
PST130_12038_3	23	0.973	121			PGTG_04117	1e-06
PST130_12231_2	31	0.99	125			PGTG_13045	5e-18
PST130_12258_2	27	0.99	126									FKC	29
PST130_12333_2	30	0.945	127			PGTG_03062	5e-57
PST130_12358_1	26	0.978	128
PST130_12379_5	21	0.994	129									FPC	22
PST130_12398_2	22	0.967	130
PST130_1239_1	27	0.991	131			PGTG_16463	2e-16
PST130_12458_1	25	0.923	133			PGTG_07000	2e-19
PST130_12473_2	23	0.975	134			PGTG_11655	2e-77
PST130_12527_5	25	0.888	135
PST130_12562_6	24	0.933	136
PST130_12564_8	23	0.991	137			PGTG_11809	4e-55
PST130_12580_5	20	1	138
PST130_12588_10	21	1	140
PST130_12617_3	37	0.955	142	chitin deacetylase		PGTG_11773	0
PST130_12621_1	21	0.998	143
PST130_12622_1	23	0.976	144			PGTG_07139	0	X
PST130_12624_2	23	0.969	145
PST130_12670_1	22	0.998	146			PGTG_10794	2e-06
PST130_12691_2	23	0.995	147			PGTG_11355	1e-06	X				FIC	31
PST130_12781_2	22	0.998	149			PGTG_16021	2e-06
PST130_12815_2	20	0.977	150			PGTG_12357	3e-124	X
PST130_12841_2	22	0.989	151			PGTG_14388	8e-33	X
PST130_12935_1	18	0.995	152
PST130_12959_2	20	0.997	153			PGTG_14217	2e-55	X
PST130_13023_6	20	1	154			PGTG_10730	5e-20			KLYQ	98
PST130_13070_2	32	0.984	155	78 kda glucose-regulated protein precursor		PGTG_05610	0			RLIG RLIG	84 107	YSC	49
PST130_13084_2	31	0.983	156			PGTG_02164	9e-44	X		KMLR	64
PST130_13138_3	23	0.998	157			PGTG_01146	8e-08					FEC	29
PST130_13154_2	20	0.999	158
PST130_1315_3	24	0.97	159									YTC	28
PST130_13218_3	19	0.999	160			PGTG_16691	1e-16	X
PST130_13247_2	24	1	161
PST130_13280_1	20	1	162			PGTG_12528	1e-64	X
PST130_13390_2	25	0.905	163			PGTG_06460	4e-06
PST130_13414_1	20	0.999	164
PST130_13479_2	23	0.968	165
PST130_13495_6	23	0.946	167			PGTG_18867	2e-59
PST130_13499_3	23	0.982	168			PGTG_06860	3e-16
PST130_13522_2	27	0.901	170			PGTG_13350	2e-36
PST130_13568_3	33	0.988	171			PGTG_02539	5e-14
PST130_13575_1	25	0.955	172			PGTG_05484	2e-13
PST130_13586_1	22	0.903	173			PGTG_08052	1e-10
PST130_13591_2	44	0.897	174									YAC	60
PST130_13600_11	18	0.985	176			PGTG_02861	1e-17
PST130_13638_2	24	0.973	179
PST130_13650_2	21	0.998	180			PGTG_08344	6e-51
PST130_13652_2	19	0.895	181
PST130_13658_2	27	0.997	182
PST130_13687_1	21	0.998	183
PST130_13705_2	19	0.893	185
PST130_13728_2	29	0.996	186			PGTG_01215	2e-167	X
PST130_13771_1	23	0.996	187			PGTG_06536	2e-10	X				FQC	40
PST130_13798_6	22	0.986	188
PST130_13798_7	20	1	189			PGTG_10712	4e-08
PST130_13798_8	20	1	190			PGTG_08059	2e-12
PST130_13827_9	24	0.958	191
PST130_14001_2	36	0.922	195
PST130_14088_1	20	0.967	197
PST130_14129_2	32	0.895	198			PGTG_07012	4e-27
PST130_14172_2	22	0.999	199			PGTG_14762	9e-49	X
PST130_14303_1	17	0.936	200			PGTG_01669	3e-07
PST130_14334_1	23	0.985	201									FGC	25
PST130_14409_3	27	0.985	203
PST130_14470_1	28	0.93	204			PGTG_13176	1e-56
PST130_14535_2	19	0.867	205
PST130_14593_1	16	0.932	206			PGTG_13182	2e-25
PST130_14628_2	24	0.993	208			PGTG_15623	2e-49	X	X
PST130_14751_2	29	0.984	209			PGTG_02979	8e-06	X
PST130_14807_1	29	0.971	210			PGTG_09759	2e-12
PST130_14843_3	24	0.949	211			PGTG_18697	3e-119
PST130_14968_1	25	0.935	213			PGTG_17678	6e-26
PST130_14984_3	23	0.999	214			PGTG_17018	7e-13					FGC	32
PST130_15022_3	46	0.93	215							KLFR	56
PST130_15041_1	19	0.992	216			PGTG_05238	4e-09
PST130_15048_3	23	0.878	217
PST130_15058_12	26	0.966	219			PGTG_10336	2e-08
PST130_15066_1	18	0.927	220
PST130_15080_2	23	0.997	221			PGTG_09967	3e-10	X
PST130_15097_5	22	0.995	222									FPC	24
PST130_15097_7	22	0.996	223			PGTG_00510	3e-06					FGC	24
PST130_15136_4	18	0.997	224							RLWR	97
PST130_15136_7	19	0.995	225			PGTG_09728	3e-30	X
PST130_15139_1	24	0.998	226			PGTG_09579	4e-13	X				FLC	25
PST130_15144_1	24	0.951	227			PGTG_02967	3e-14
PST130_15171_1	20	1	229			PGTG_04607	7e-08
PST130_15191_1	30	0.978	230			PGTG_17531	4e-26
PST130_15220_6	20	0.995	231			PGTG_10286	2e-22
PST130_15220_8	21	0.998	232
PST130_15241_2	24	0.997	233
PST130_1525_1	24	0.996	235			PGTG_11239	2e-128	X
PST130_15303_2	21	0.998	236			PGTG_10772	3e-17
PST130_15306_2	19	1	237
PST130_1530_1	22	0.998	238
PST130_15402_1	22	0.998	239
PST130_15482_1	28	0.991	241
PST130_15696_1	21	0.998	242			PGTG_13458	8e-27	X
PST130_15710_3	28	0.89	244							HLIQ	68
PST130_15717_1	23	0.958	245
PST130_15754_2	19	0.944	246			PGTG_19526	8e-13
PST130_15831_2	20	0.984	247			PGTG_17018	7e-13					FWC	23
PST130_15948_1	22	0.973	249			PGTG_09906	2e-23
PST130_15954_1	17	0.994	250
PST130_15998_4	31	0.872	251			PGTG_07354	1e-12
PST130_16139_2	19	1	252	exoglucanase 1		PGTG_20418	2e-23
PST130_16227_2	18	0.996	253			PGTG_08932	5e-46
PST130_16244_1	23	0.883	254			PGTG_13349	4e-10
PST130_162_1	16	0.996	255
PST130_16315_1	20	0.999	256			PGTG_05180	3e-06
PST130_16391_3	29	0.993	257			PGTG_03302	3e-14
PST130_16534_1	19	0.989	258			PGTG_19370	9e-15
PST130_16548_1	21	0.991	259			PGTG_14871	1e-09
PST130_16580_1	24	0.988	260			PGTG_15623	2e-15	X	X
PST130_1671_1	31	0.99	261
PST130_16740_2	28	0.91	263
PST130_16850_1	35	0.909	264
PST130_1687_1	32	0.907	265			PGTG_18026	2e-38
PST130_16943_2	20	0.914	266			PGTG_09636	2e-06					FGC	25
PST130_17009_5	20	0.955	267			PGTG_05203	0	X
PST130_17107_2	24	0.993	268			PGTG_06126	6e-12
PST130_17133_6	23	0.859	269			PGTG_08470	3e-27					FIC	26
PST130_17390_2	35	0.954	272			PGTG_09093	3e-17
PST130_17912_2	23	0.857	273
PST130_17933_1	33	0.99	274
PST130_17996_3	23	1	275			PGTG_06171	4e-22	X
PST130_17996_4	23	1	276			PGTG_06171	3e-27	X
PST130_18076_1	20	0.897	277
PST130_18141_1	20	1	278			PGTG_08059	1e-11
PST130_18220_4	20	0.953	279
PST130_18377_2	22	0.998	281			PGTG_00240	3e-16					FGC	29
PST130_1838_1	24	0.929	282			PGTG_05789	8e-06
PST130_18416_1	23	0.969	283			PGTG_01604	7e-07	X				FGC	28
PST130_18422_1	23	0.995	284			PGTG_14517	7e-14	X
PST130_18459_1	23	0.959	285	glucan -beta-glucosidase		PGTG_09384	3e-59			KLWG	56
PST130_18542_1	26	0.978	286
PST130_18542_3	25	0.972	287
PST130_18724_1	20	1	288			PGTG_04854	5e-61	X
PST130_18747_1	18	0.923	289			PGTG_05889	4e-57
PST130_18934_4	26	0.947	291			PGTG_12863	9e-64
PST130_19032_1	22	0.979	292			PGTG_03850	2e-79
PST130_19077_1	17	0.937	293			PGTG_18282	1e-24
PST130_19177_1	25	0.998	295
PST130_19259_5	24	0.998	296
PST130_19269_1	20	0.971	298			PGTG_04850	3e-27			RLLG	110
PST130_19269_3	20	0.975	299			PGTG_04850	9e-19					FPC	27
PST130_19290_3	18	0.919	300			PGTG_17821	3e-09	X
PST130_19355_3	19	0.995	301			PGTG_04263	2e-19	X
PST130_19385_1	38	0.904	302
PST130_19441_5	21	0.952	303			PGTG_13334	7e-37					FGC	31
PST130_19629_4	19	0.999	305									FFC	27
PST130_19635_2	23	0.876	306			PGTG_12741	5e-25
PST130_19635_3	25	0.921	307
PST130_19648_1	26	0.952	309			PGTG_00360	2e-08
PST130_1978_2	34	0.86	310			PGTG_10323	0	X
PST130_20095_3	27	0.999	311
PST130_20113_2	20	0.961	312			PGTG_11625	6e-45	X
PST130_2022_1	20	0.984	314
PST130_20256_3	25	0.997	315			PGTG_04539	4e-20	X				FDC	28
PST130_20462_1	19	0.982	318
PST130_20469_2	23	1	319
PST130_20496_2	27	0.957	321			PGTG_01346	8e-13	X
PST130_20497_1	22	0.997	322			PGTG_04280	2e-06
PST130_20504_1	17	0.859	323			PGTG_19660	7e-16
PST130_20511_4	27	0.932	324
PST130_20536_3	19	0.993	326		GH737631.1
PST130_20549_1	24	0.996	327			PGTG_04841	3e-65	X
PST130_20579_3	23	0.966	328							KFIR	44
PST130_20612_2	21	0.911	329			PGTG_05463	3e-31	X				FGC	26
PST130_20630_3	20	0.996	331			PGTG_08757	3e-09
PST130_20667_1	21	0.995	332			PGTG_03208	3e-19
PST130_20684_4	26	0.959	335			PGTG_00547	3e-18
PST130_20703_1	25	0.899	336		GH737354.1
PST130_20718_2	21	0.915	339			PGTG_05699	0
PST130_20738_4	20	0.988	340
PST130_20759_10	19	0.987	342
PST130_20759_4	19	0.992	343			PGTG_00898	6e-108	X
PST130_20763_1	25	0.978	344			PGTG_04545	9e-12
PST130_20764_3	42	0.881	345			PGTG_09293	1e-65
PST130_20765_3	20	0.997	346
PST130_20790_2	26	0.996	347							KMIQ KLMQ	57 87
PST130_20803_2	23	0.999	349
PST130_20811_3	20	1	350			PGTG_19141	1e-27	X				FIC	24
PST130_20817_3	28	0.967	352							KLIR	64
PST130_2083_1	33	0.881	353			PGTG_03996	7e-21
PST130_20857_1	27	0.999	354			PGTG_07000	2e-71
PST130_20883_4	20	0.88	355
PST130_20894_2	26	0.96	356
PST130_20906_1	20	0.959	357			PGTG_10453	7e-18			RFLQ	54	FPC	27
PST130_20912_3	19	0.97	358			PGTG_11464	1e-11	X
PST130_20915_5	24	0.929	359
PST130_20917_9	35	0.999	360
PST130_20929_3	19	0.971	361
PST130_20937_1	17	0.937	362
PST130_20941_4	21	0.998	364			PGTG_08268	5e-60	X
PST130_20954_6	20	0.91	365			PGTG_01669	1e-12
PST130_20974_2	27	0.912	366
PST130_21009_3	22	0.974	369			PGTG_14218	3e-39
PST130_21009_7	21	0.996	370			PGTG_14223	1e-74	X
PST130_21016_2	20	0.998	371			PGTG_06256	2e-90	X
PST130_2101_1	20	0.907	372	cell wall alpha- -glucan synthase ags1		PGTG_08559	4e-93
PST130_21048_2	23	1	373
PST130_21083_2	19	0.961	374
PST130_21107_1	20	0.998	375			PGTG_15458	6e-34	X
PST130_21125_13	19	0.978	376			PGTG_06242	1e-08
PST130_21128_9	22	0.999	377			PGTG_15899	2e-08	X
PST130_21134_3	28	0.988	378	dynein heavy chain		PGTG_11227	9e-18
PST130_21137_5	20	0.961	379			PGTG_11823	4e-99	X		RFWG	72
PST130_21226_3	22	0.999	380
PST130_21258_2	16	0.997	381		GH737950.1	PGTG_13391	5e-08
PST130_21303_6	23	0.979	382			PGTG_11355	3e-06	X
PST130_21322_2	25	0.899	384
PST130_21431_2	21	0.99	386			PGTG_13458	2e-107	X
PST130_21448_4	17	0.95	387			PGTG_01139	5e-128	X
PST130_21537_1	19	1	389
PST130_21590_2	24	0.998	390			PGTG_17485	6e-13
PST130_21595_4	39	0.983	391			PGTG_09271	2e-16
PST130_21664_2	19	0.987	392			PGTG_14285	1e-29
PST130_21708_1	19	0.994	393	gpi transamidase component gpi16		PGTG_20187	2e-57			KLLQ	64
PST130_21826_3	20	1	395			PGTG_04008	1e-20
PST130_21862_1	27	0.853	396			PGTG_13350	2e-06
PST130_21889_1	29	0.979	397							RLLR	81
PST130_22034_5	23	0.949	398
PST130_22072_1	20	1	399			PGTG_08978	8e-18	X
PST130_22238_1	16	0.897	400			PGTG_17785	5e-27
PST130_22239_1	18	0.981	401			PGTG_10421	4e-21					YCC	28
PST130_22310_1	27	0.99	402
PST130_22436_2	22	0.97	403	glycoside hydrolase family 2 protein		PGTG_17123	3e-82	X		KLIR	66
PST130_22436_4	26	0.995	404			PGTG_04374	2e-36	X
PST130_22442_2	20	1	405
PST130_22463_1	24	0.895	406			PGTG_11696	3e-14
PST130_22571_2	32	0.998	407		GH737248.1
PST130_22603_3	25	0.999	408			PGTG_09842	8e-12
PST130_22652_6	19	0.989	409
PST130_22829_1	17	0.957	411			PGTG_13425	2e-07
PST130_22898_8	19	0.999	412									FDC	20
PST130_22984_1	32	0.915	413			PGTG_06272	2e-33			RFMR	87
PST130_23145_1	21	0.956	414			PGTG_15362	1e-33
PST130_23196_1	22	0.996	415									FGC	28
PST130_23338_1	36	0.874	417
PST130_23580_3	25	0.967	418
PST130_23637_1	26	0.956	419			PGTG_13059	7e-173			RLLQ	91
PST130_23819_1	27	0.983	421		GH737950.1	PGTG_13391	2e-10
PST130_23837_1	26	0.912	422
PST130_23870_2	21	0.999	423			PGTG_13503	7e-38
PST130_23996_2	27	0.989	424			PGTG_01357	9e-17	X
PST130_24071_4	20	0.999	425			PGTG_06913	2e-22	X
PST130_24212_1	23	0.907	426			PGTG_11667	8e-38	X
PST130_2422_5	30	0.965	427
PST130_24331_1	23	0.993	428
PST130_24355_1	23	0.998	429			PGTG_06536	1e-08	X				FQC	40
PST130_24443_1	25	0.907	430
PST130_24503_4	25	0.918	431			PGTG_11708	7e-29					FVC	39
PST130_24601_4	23	0.982	432			PGTG_09951	1e-24	X
PST130_24732_1	22	0.98	433			PGTG_05695	7e-21
PST130_24801_1	19	1	434	exoglucanase 1		PGTG_20418	1e-18
PST130_24969_2	24	0.968	435
PST130_25182_1	17	0.971	436			PGTG_05099	7e-57	X
PST130_25293_1	26	0.979	437			PGTG_03198	2e-12
PST130_25405_2	28	0.925	438			PGTG_18477	6e-23
PST130_25414_2	22	0.97	439
PST130_25425_1	30	0.963	440			PGTG_10786	2e-50
PST130_25444_1	31	0.983	441
PST130_2545_1	22	0.963	442							RLLQ	99
PST130_25490_3	21	1	444			PGTG_18244	1e-21	X
PST130_25624_2	22	0.996	445			PGTG_15436	8e-112	X
PST130_25858_10	26	0.976	446
PST130_25858_17	31	0.893	447			PGTG_16240	6e-75
PST130_25948_1	20	0.879	448
PST130_25970_3	27	0.965	449			PGTG_00666	2e-11	X				FTC	29
PST130_26480_4	30	0.997	450			PGTG_11483	3e-14	X
PST130_26552_1	28	0.877	451
PST130_27096_8	24	0.991	452
PST130_274_2	22	0.963	453
PST130_27568_1	17	0.993	454
PST130_27698_2	28	0.997	455
PST130_27731_1	22	0.861	456
PST130_27735_6	24	0.999	457			PGTG_10483	2e-15		X
PST130_27791_1	19	0.974	458		GH738154.1	PGTG_17549	2e-45	X
PST130_28265_6	20	0.894	459			PGTG_08233	2e-23		X
PST130_28296_1	23	1	460			PGTG_00266	2e-51	X
PST130_28296_4	18	0.997	461			PGTG_00265	4e-52
PST130_28302_4	38	0.897	462			PGTG_14696	5e-139
PST130_28337_2	22	0.99	463
PST130_28344_5	20	0.999	464
PST130_28346_5	26	0.995	465			PGTG_13772	9e-07
PST130_28359_1	22	0.99	466							KLIR	31
PST130_28381_4	21	0.999	467
PST130_28382_5	19	0.999	468		GH738068.1
PST130_28384_11	24	0.979	469			PGTG_04735	2e-61
PST130_28386_2	21	0.874	470
PST130_28403_2	25	0.935	471			PGTG_04171	2e-115
PST130_28434_1	26	0.927	472			PGTG_07758	4e-17	X
PST130_28435_1	26	1	473		GH737750.1	PGTG_10094	1e-38
PST130_28462_3	21	0.937	474
PST130_28496_2	20	0.999	475			PGTG_09595	3e-17	X				FVC	24
PST130_28530_4	21	0.927	476			PGTG_10789	2e-58	X
PST130_28545_2	20	1	477
PST130_28546_1	25	0.994	478			PGTG_18375	7e-07	X
PST130_28585_1	23	0.996	479			PGTG_16765	3e-32	X
PST130_28594_4	23	0.981	480			PGTG_09578	9e-21					FVC	24
PST130_28617_6	48	0.963	481			PGTG_15796	5e-09	X
PST130_28629_2	22	0.852	482			PGTG_19502	4e-19
PST130_28640_3	18	0.959	483
PST130_28644_1	26	0.996	484			PGTG_16299	6e-39	X
PST130_28652_3	20	0.964	485									FDC	26
PST130_28761_2	19	0.935	487			PGTG_00817	8e-40
PST130_28792_1	24	0.96	488
PST130_28823_1	25	0.87	490
PST130_28842_1	17	0.989	491
PST130_28856_2	21	0.999	492			PGTG_09216	3e-47
PST130_28870_3	20	0.993	493
PST130_28893_1	19	0.888	494		GH737798.1	PGTG_05906	3e-07					FGC	32
PST130_28903_6	33	0.922	495
PST130_28917_4	23	0.987	496
PST130_29021_2	36	0.912	497
PST130_29061_3	22	0.999	498			PGTG_17018	2e-14					FGC	26
PST130_29107_2	26	0.996	499									FPC	29
PST130_29172_1	20	0.982	500
PST130_2989_8	21	0.996	501			PGTG_06882	3e-66	X
PST130_3370_7	24	0.999	502			PGTG_18876	9e-08	X
PST130_3447_1	21	0.928	503
PST130_3448_2	20	0.999	504
PST130_3566_1	29	1	505
PST130_3713_1	20	1	506
PST130_3736_12	19	0.998	507			PGTG_05238	2e-21
PST130_415_1	30	0.978	508			PGTG_00744	4e-14
PST130_4212_1	20	0.997	509			PGTG_01146	3e-08					FGC	26
PST130_4261_1	20	0.964	510			PGTG_19524	2e-09
PST130_4441_1	17	0.92	511
PST130_4468_2	26	0.963	512			PGTG_18191	5e-41	X
PST130_4836_1	22	0.992	513							RLMR	56
PST130_4836_2	20	0.969	514
PST130_5048_2	23	0.988	515
PST130_5130_1	18	0.966	516			PGTG_13559	4e-17
PST130_5146_1	17	0.867	517
PST130_5154_1	23	0.875	518
PST130_5182_1	21	0.985	519			PGTG_13777	1e-44
PST130_5250_1	20	0.949	520
PST130_5334_3	31	0.959	521			PGTG_10476	3e-32
PST130_5382_1	20	0.999	522			PGTG_16454	2e-06
PST130_5534_2	20	0.874	523			PGTG_00061	1e-08
PST130_5577_1	25	0.953	524			PGTG_12673	1e-09
PST130_5650_1	27	0.972	525
PST130_5689_2	21	0.962	526
PST130_56_1	21	0.979	527
PST130_5768_1	24	0.918	528
PST130_5775_1	23	0.87	529
PST130_5810_1	27	0.974	530
PST130_5882_1	19	0.99	531			PGTG_19609	2e-17
PST130_607_1	19	0.863	532			PGTG_14418	7e-17
PST130_6141_1	27	0.994	533
PST130_622_2	20	0.999	534			PGTG_08059	1e-16
PST130_649_1	18	0.995	535			PGTG_11320	2e-07
PST130_6546_1	21	0.94	536		GH737076.1	PGTG_14585	4e-24
PST130_6659_7	20	0.996	537
PST130_6708_1	23	0.998	538			PGTG_08341	8e-23	X
PST130_6748_1	24	0.884	539
PST130_6792_10	25	0.969	540			PGTG_07552	3e-54			HFWG	80
PST130_6792_2	22	0.983	541			PGTG_09060	1e-09					FSC	24
PST130_6794_4	23	0.999	542
PST130_6806_13	22	0.952	544			PGTG_20247	4e-11
PST130_6830_14	22	0.931	545			PGTG_18107	8e-56
PST130_6857_10	33	0.967	547	opaque-specific abc transporter cdr3		PGTG_14836	4e-45			KFWR	38
PST130_6863_3	22	0.976	548			PGTG_04736	0	X
PST130_6870_8	24	0.961	549							KLIQ	68
PST130_6882_3	21	0.987	550			PGTG_12077	5e-12					FSC	31
PST130_6894_17	22	0.999	551			PGTG_10560	9e-160
PST130_6896_3	23	0.867	552			PGTG_02683	3e-10	X				FRC	24
PST130_6917_8	20	0.999	553			PGTG_13982	3e-39		X
PST130_6923_6	25	0.932	554			PGTG_09165	4e-50	X
PST130_6936_11	20	0.946	555
PST130_6936_3	26	0.925	556			PGTG_16977	6e-06
PST130_6937_7	25	0.992	557			PGTG_07235	6e-14	X
PST130_6939_5	22	0.974	558			PGTG_01270	5e-16
PST130_6945_4	23	0.999	559
PST130_6951_5	22	0.985	560			PGTG_11925	1e-28					WRC	24
PST130_6963_7	20	1	561			PGTG_05929	8e-63
PST130_6973_3	25	0.884	562			PGTG_14815	2e-19
PST130_6984_3	16	0.986	563			PGTG_07827	1e-177
PST130_6984_6	25	0.966	564
PST130_6987_4	18	0.996	565			PGTG_16872	1e-40	X
PST130_6989_7	20	0.999	566
PST130_6998_10	26	0.968	568			PGTG_14519	3e-11
PST130_6998_6	26	0.997	569			PGTG_14404	3e-11
PST130_7014_4	30	0.941	570			PGTG_03967	4e-13
PST130_7015_7	20	0.996	571			PGTG_00053	5e-21	X
PST130_7019_16	35	0.871	572			PGTG_06691	6e-06
PST130_7020_8	23	0.933	573			PGTG_07235	3e-10	X				FGC	25
PST130_7034_2	23	0.859	574			PGTG_15642	2e-43	X
PST130_7037_2	19	1	576			PGTG_02990	1e-40
PST130_7037_4	22	0.999	577
PST130_7043_12	24	0.996	578			PGTG_02614	4e-49
PST130_7050_5	25	0.996	579			PGTG_19320	1e-09
PST130_7074_17	26	0.998	580
PST130_7079_6	21	0.945	581			PGTG_10135	5e-09
PST130_7087_6	20	0.929	583
PST130_7096_10	32	0.982	584			PGTG_12065	3e-142			KLLG	90
PST130_7103_3	21	0.997	585							KLLG KLFQ	53 67	YLC	38
PST130_7121_5	21	0.947	587
PST130_7121_7	22	0.994	588			PGTG_13418	4e-21	X
PST130_7125_13	19	0.998	589
PST130_7130_2	32	0.96	591			PGTG_01408	5e-146
PST130_7157_9	27	0.997	592									FKC	29
PST130_7170_19	20	0.98	593			PGTG_09984	2e-30	X	X
PST130_7170_7	20	0.964	594			PGTG_12113	5e-29			RLIG	96
PST130_7174_2	21	0.927	595	xgea_aspcl ame: full=probable xyloglucan-specific endo-beta- -glucanase a ame: full=xyloglucanase a ame: full=xyloglucanendohydrolase a flags: precursor		PGTG_03891	2e-122	X
PST130_7174_3	17	0.997	596
PST130_7197_10	23	1	597			PGTG_09501	1e-12		X	KLMG	39	YVC	29
PST130_7204_12	28	0.925	598			PGTG_01615	8e-12
PST130_7206_4	30	0.924	599			PGTG_12078	9e-30
PST130_7216_6	19	0.914	601		GH737219.1
PST130_7248_3	23	0.995	603			PGTG_07398	4e-06	X
PST130_7251_5	25	0.894	604
PST130_7254_8	20	0.994	605
PST130_7271_2	20	0.967	608			PGTG_16718	1e-108	X
PST130_7273_1	17	0.999	610			PGTG_00671	7e-09	X
PST130_7279_10	29	0.998	611			PGTG_16277	2e-68
PST130_7279_5	27	0.963	612	glycoside hydrolase family 16 protein	GH738055.1	PGTG_03802	3e-158
PST130_7297_9	21	0.949	613			PGTG_09600	6e-81
PST130_7319_5	20	1	615
PST130_7323_3	22	0.981	616			PGTG_11241	3e-41
PST130_7329_12	36	0.991	617			PGTG_10570	1e-180
PST130_7330_4	29	0.872	618			PGTG_18049	0
PST130_7342_3	21	1	619									FYC	25
PST130_7343_7	22	0.998	620			PGTG_17018	5e-12					FGC	27
PST130_7348_7	24	0.995	621
PST130_7351_2	21	0.997	622			PGTG_14633	4e-07
PST130_7351_9	22	0.991	623			PGTG_09044	3e-07					WIC	34
PST130_7352_1	31	0.909	624			PGTG_10141	5e-80	X
PST130_7357_9	17	0.898	625			PGTG_12238	2e-38
PST130_7364_10	21	0.944	626	udp-galactose transporter		PGTG_04203	2e-102
PST130_7383_5	22	0.999	627		GH737058.1	PGTG_14129	4e-54
PST130_7402_17	27	1	628
PST130_7408_2	31	0.996	629
PST130_7423_4	23	0.961	630			PGTG_09382	2e-27
PST130_7434_11	26	0.999	632			PGTG_15487	1e-14	X
PST130_7434_8	24	0.987	633			PGTG_15486	2e-84	X
PST130_7439_11	32	0.946	634			PGTG_15296	1e-14
PST130_7439_7	28	0.989	635			PGTG_15297	3e-85	X
PST130_7442_14	22	0.999	636			PGTG_13963	2e-121	X
PST130_7465_5	23	0.997	637
PST130_7492_1	21	0.894	639		GH737215.1	PGTG_12316	2e-46
PST130_7493_8	23	0.98	640	protein disulfide isomerase		PGTG_04059	6e-109
PST130_7504_1	23	0.984	641			PGTG_15174	2e-11		X
PST130_7505_12	20	1	642
PST130_7515_2	21	0.994	643			PGTG_16247	4e-26
PST130_7518_2	20	0.992	644			PGTG_15458	1e-81	X
PST130_7527_6	24	0.864	645
PST130_7537_9	22	0.951	646			PGTG_14183	2e-06	X
PST130_7550_1	29	0.988	647			PGTG_15140	6e-173
PST130_7559_11	22	0.952	648			PGTG_20263	6e-15
PST130_7559_12	23	0.993	649
PST130_7563_4	19	1	650			PGTG_17549	3e-08	X
PST130_7568_8	21	0.983	652			PGTG_18274	2e-13
PST130_7583_8	31	0.989	653	plasma membrane atpase 1		PGTG_06276	7e-71
PST130_7591_7	25	0.989	654			PGTG_17683	3e-41	X	X
PST130_7592_7	24	0.861	655			PGTG_10338	1e-16
PST130_7598_17	25	1	656			PGTG_12956	8e-38
PST130_7603_3	21	0.999	657
PST130_7606_10	21	0.998	658			PGTG_11656	4e-12
PST130_7607_4	26	0.998	659			PGTG_05206	1e-53					YHC	36
PST130_7611_18	22	0.878	660			PGTG_08687	5e-60
PST130_7611_6	19	0.975	661			PGTG_08705	3e-68		X
PST130_7619_5	22	0.995	662									FRC	25
PST130_7622_4	30	0.973	663
PST130_7637_3	20	1	664
PST130_7673_5	21	0.921	665			PGTG_10067	7e-86
PST130_7686_6	18	0.962	666			PGTG_09512	8e-26	X
PST130_7689_4	22	0.985	667		GH737066.1					RFIG	66	FQC	26
PST130_7690_3	22	0.969	668			PGTG_19319	2e-46	X
PST130_7709_8	17	0.954	670			PGTG_01250	8e-31
PST130_7712_4	23	0.923	671			PGTG_07809	1e-16
PST130_7723_10	29	0.891	672			PGTG_03400	6e-45
PST130_7742_11	26	0.97	673			PGTG_10501	2e-58
PST130_7753_10	33	0.929	674
PST130_7753_14	28	0.995	675		GH737587.1	PGTG_06539	4e-139
PST130_7759_1	33	0.959	676
PST130_7768_5	23	0.961	677							HFLG	123
PST130_7772_1	26	0.902	678			PGTG_13541	1e-68	X
PST130_7772_4	23	0.993	679									FYC	33
PST130_7772_5	25	0.973	680			PGTG_00743	5e-11	X				FFC	36
PST130_7781_3	24	0.926	681
PST130_7796_8	20	0.999	682			PGTG_05269	5e-26
PST130_7805_4	21	0.955	683			PGTG_10051	1e-20
PST130_7805_5	21	0.959	684			PGTG_10051	1e-16
PST130_7820_10	21	0.975	685			PGTG_02211	5e-85
PST130_7825_8	21	0.986	686			PGTG_15218	8e-17
PST130_7838_10	25	0.974	687
PST130_7852_5	24	0.961	688	5s ribosomal protein l3		PGTG_01020	4e-164					YAC	25
PST130_7854_4	20	1	689			PGTG_04854	1e-08	X
PST130_7883_3	23	0.998	690			PGTG_00366	5e-37	X
PST130_7892_4	16	0.999	691			PGTG_04788	4e-27
PST130_7892_6	16	0.995	692			PGTG_04788	3e-32
PST130_7903_3	19	0.877	693			PGTG_03248	7e-40	X
PST130_7904_4	24	0.99	694			PGTG_16599	7e-90
PST130_7904_8	19	1	695							RLIG	43
PST130_7913_5	26	0.999	696	endo- -beta-xylanase		PGTG_14850	3e-82
PST130_7915_1	27	0.971	697									FAC	44
PST130_7919_6	20	0.979	698			PGTG_04869	6e-18
PST130_7920_5	22	0.985	699			PGTG_06677	1e-40	X
PST130_7926_7	24	0.954	700			PGTG_01226	3e-128	X
PST130_7932_2	24	0.995	701			PGTG_07814	6e-17	X
PST130_7947_5	28	0.996	702			PGTG_06692	4e-07					WAC	38
PST130_7959_2	25	0.994	703			PGTG_01361	1e-14	X		KMLG	93
PST130_7973_13	20	0.997	704			PGTG_09854	1e-48
PST130_7980_8	23	0.988	705			PGTG_12618	7e-11	X
PST130_7992_4	23	0.959	706									FEC	32
PST130_8010_4	18	0.947	707
PST130_8012_3	20	0.9	708			PGTG_13282	5e-71	X
PST130_8020_4	20	0.997	709			PGTG_14685	4e-81
PST130_8023_3	16	0.976	711
PST130_8027_11	37	0.943	712			PGTG_11496	4e-16
PST130_8043_9	24	0.989	713
PST130_8045_3	18	0.964	714			PGTG_00638	1e-67	X
PST130_8046_3	26	0.973	715			PGTG_17075	5e-47	X
PST130_8049_7	21	0.935	716			PGTG_06628	2e-46	X				YKC	38
PST130_8055_8	31	0.987	717	fibronectin type iii domain-containing protein		PGTG_00599	3e-63	X
PST130_8058_7	25	0.97	718
PST130_8067_1	18	0.902	719
PST130_8102_4	21	0.999	720
PST130_8103_6	28	0.997	721			PGTG_15897	1e-83	X
PST130_8107_11	23	0.915	722			PGTG_03741	2e-17
PST130_8149_5	22	0.881	724			PGTG_02197	3e-24	X
PST130_8154_4	26	0.922	725			PGTG_14919	1e-08	X
PST130_8168_5	28	0.85	726			PGTG_16693	8e-75	X
PST130_8170_5	23	0.948	727
PST130_8171_2	25	0.952	728
PST130_8179_11	22	0.995	729			PGTG_11355	3e-19	X				YHC	31
PST130_8179_13	40	0.863	730			PGTG_07045	7e-38
PST130_8186_4	32	0.852	731			PGTG_04028	2e-73
PST130_8193_1	29	0.913	732			PGTG_03302	5e-07
PST130_8194_1	28	0.98	733			PGTG_17977	9e-14	X
PST130_8194_12	28	0.855	734			PGTG_10958	3e-06
PST130_8195_4	23	0.857	735		GH737991.1	PGTG_07872	3e-20	X
PST130_8217_5	22	0.999	738			PGTG_13391	4e-07
PST130_8223_5	21	0.916	739			PGTG_14418	6e-08
PST130_8231_8	26	0.969	740			PGTG_06297	8e-59	X
PST130_8269_3	21	0.942	742			PGTG_01770	0			KFFR	89
PST130_8274_5	21	0.963	743		GH737855.1
PST130_8283_12	23	0.999	744
PST130_8283_8	23	0.962	745
PST130_8290_8	25	1	746
PST130_8291_5	25	1	748	peptidyl-prolyl cis-trans isomerase b		PGTG_08352	2e-93	X
PST130_8293_20	23	1	749
PST130_8301_8	21	0.985	750			PGTG_04385	2e-18	X
PST130_8308_10	19	0.997	751			PGTG_06749	1e-60	X
PST130_8308_15	28	0.979	752							RLFR	54
PST130_8308_3	25	1	753
PST130_8308_6	32	0.929	754			PGTG_06752	1e-48	X
PST130_8316_5	21	0.985	756		GH738007.1
PST130_8322_10	22	0.996	757									FQC	26
PST130_8330_9	28	0.995	758
PST130_8367_1	40	0.993	759
PST130_8369_1	21	0.998	760							KLIG	111
PST130_8369_5	21	0.993	761			PGTG_08747	1e-148
PST130_8384_1	25	0.994	762	vacuolar protease a		PGTG_02559	0	X
PST130_8390_8	18	0.999	763			PGTG_16570	1e-74
PST130_8393_5	24	1	764
PST130_8395_6	25	0.95	765			PGTG_07923	2e-103	X
PST130_8402_8	25	0.992	766									FDC	31
PST130_8402_9	33	0.937	767									FGC	38
PST130_8409_1	21	0.991	768			PGTG_19543	3e-61
PST130_8409_2	21	0.925	769
PST130_8418_7	23	0.986	770			PGTG_05777	3e-51	X
PST130_8425_2	20	1	771			PGTG_14672	1e-24	X		KLIQ	57
PST130_8428_5	21	0.897	772
PST130_8439_4	28	0.963	773			PGTG_06561	4e-56
PST130_8447_4	25	1	774			PGTG_05950	3e-14
PST130_8447_8	27	0.998	775			PGTG_05952	2e-09
PST130_8479_3	24	0.905	776			PGTG_17018	4e-15					FGC	38
PST130_8487_5	21	0.999	777									FQC	29
PST130_8504_2	30	0.958	778
PST130_8504_4	30	0.988	779			PGTG_14079	3e-09
PST130_8511_8	22	0.982	780			PGTG_19613	3e-55	X
PST130_8534_1	18	0.999	781			PGTG_04810	1e-07
PST130_8538_2	20	0.992	782									YRC	32
PST130_8544_4	29	0.959	783			PGTG_03161	1e-51
PST130_8581_2	17	0.973	784
PST130_8582_5	22	0.999	785
PST130_8600_8	27	0.992	786			PGTG_20131	8e-16
PST130_8614_4	23	0.989	787
PST130_8617_3	28	0.926	788			PGTG_14203	9e-15
PST130_8627_10	32	0.911	789
PST130_8640_4	20	0.999	790			PGTG_17018	2e-15					FGC	27
PST130_8640_5	22	0.995	791			PGTG_17018	2e-20			RLWG	85	FGC	26
PST130_8653_9	20	0.993	792			PGTG_08059	6e-15
PST130_8670_3	21	0.882	793
PST130_8687_8	27	0.992	794									YEC	33
PST130_8689_2	22	0.99	795			PGTG_10088	1e-60
PST130_8689_4	23	0.948	796
PST130_8691_3	21	0.927	797			PGTG_04985	2e-65	X
PST130_8740_1	23	0.99	798
PST130_8740_5	18	0.894	799
PST130_8749_2	28	0.945	800			PGTG_00726	2e-09
PST130_8759_6	27	0.96	801
PST130_8802_3	28	0.956	802	fk56 binding protein		PGTG_00244	1e-62	X
PST130_8811_3	26	0.998	803			PGTG_01207	2e-35
PST130_8811_5	21	0.975	804			PGTG_01205	0
PST130_8815_2	20	0.999	805			PGTG_03564	2e-16	X
PST130_8820_6	27	0.988	806			PGTG_02047	9e-28
PST130_8820_8	18	0.89	807			PGTG_02056	4e-67			HLYG	116
PST130_8829_5	21	0.973	808			PGTG_04693	6e-14
PST130_8845_2	21	0.961	809
PST130_8846_1	24	0.969	810
PST130_8850_2	26	0.962	811			PGTG_06517	3e-74	X
PST130_8869_1	19	0.96	812			PGTG_07617	7e-82	X
PST130_8879_1	20	0.999	813			PGTG_08251	4e-07	X
PST130_8887_2	23	1	814
PST130_8891_2	22	0.994	815			PGTG_03571	5e-71
PST130_8929_2	22	0.999	816			PGTG_07001	2e-116
PST130_8945_2	27	0.943	817							RFFG	119
PST130_8956_3	20	0.886	818			PGTG_06171	4e-08	X				FEC	22
PST130_8957_4	34	0.902	819			PGTG_05220	2e-14
PST130_8962_7	26	0.998	820			PGTG_08715	5e-39	X
PST130_8977_1	19	0.975	821
PST130_8993_1	20	0.997	822			PGTG_13241	1e-38
PST130_9030_3	20	0.997	823
PST130_9044_5	41	0.946	824
PST130_9047_5	26	0.998	825									FPC	30
PST130_9068_3	24	1	826			PGTG_02162	3e-50	X
PST130_9070_1	25	0.983	827			PGTG_10143	5e-72
PST130_9081_1	22	0.968	828			PGTG_08313	7e-111	X		KLLG	121
PST130_9105_3	20	0.922	829	exoglucanase 1		PGTG_17415	0			HLLQ	25
PST130_9113_6	31	0.981	830			PGTG_05638	1e-79	X
PST130_9126_3	25	0.998	831			PGTG_18137	6e-06	X
PST130_9127_3	22	0.913	832			PGTG_12832	1e-92	X
PST130_9141_12	20	1	833
PST130_9149_8	27	0.985	834			PGTG_05051	1e-09
PST130_9172_9	27	0.998	835			PGTG_01207	9e-15
PST130_9195_9	23	0.997	836
PST130_9204_6	22	0.908	837			PGTG_08101	3e-95
PST130_9239_4	21	0.958	838
PST130_9242_1	27	0.928	839			PGTG_11806	3e-09	X
PST130_9261_5	21	0.999	840			PGTG_02680	1e-31
PST130_9268_6	23	0.993	841
PST130_9276_1	24	0.968	842			PGTG_19139	2e-08
PST130_9283_1	36	0.901	843			PGTG_19670	4e-58			KLYQ	67
PST130_9308_10	28	0.991	844			PGTG_13072	4e-08
PST130_9335_6	25	0.975	845
PST130_9338_4	30	0.872	846
PST130_9373_3	24	0.913	847			PGTG_09383	2e-106
PST130_9394_3	41	0.92	848
PST130_9395_5	26	0.973	849			PGTG_12215	2e-38	X
PST130_9404_2	44	0.916	850	ring finger		PGTG_14973	8e-09	X
PST130_9405_2	21	0.994	851			PGTG_16491	4e-21	X
PST130_9417_5	27	0.856	852							RMLR	47
PST130_9438_4	30	0.982	854
PST130_9445_4	28	1	855
PST130_9458_5	48	0.96	856							KLLQ	117
PST130_9473_4	25	0.997	857							RLLR	99
PST130_9474_1	17	0.898	858	manganese transporter smf1		PGTG_05644	1e-28
PST130_9486_2	25	0.927	859
PST130_9491_4	24	0.999	860			PGTG_13063	6e-35
PST130_9503_16	32	0.949	861
PST130_9513_2	28	0.952	862									YDC	39
PST130_9524_3	19	0.967	863	gdp-mannose transporter		PGTG_15928	3e-43
PST130_9553_3	22	0.958	864			PGTG_08271	7e-34	X
PST130_9556_6	20	0.997	865
PST130_9567_4	19	0.995	866			PGTG_01775	2e-28	X
PST130_9582_5	21	0.986	867
PST130_9589_4	16	0.961	868
PST130_9622_1	18	0.938	870	cia3 family protein		PGTG_17533	3e-49	X
PST130_9652_3	22	0.935	871			PGTG_04227	7e-11	X
PST130_9659_4	22	0.999	872			PGTG_15473	1e-25	X				FQC	34
PST130_9664_5	23	0.997	873			PGTG_09326	2e-92	X
PST130_9684_4	25	0.967	874			PGTG_09750	7e-33
PST130_9701_5	31	0.98	875			PGTG_04971	4e-06	X
PST130_9723_3	21	0.992	876									FPC	23
PST130_9728_5	22	0.985	877
PST130_9736_2	22	1	878			PGTG_05667	3e-43	X
PST130_9752_1	20	0.999	879
PST130_9761_2	20	0.996	880			PGTG_19801	4e-21
PST130_9789_1	19	0.993	881
PST130_981_1	23	0.897	882
PST130_9827_1	32	0.865	883			PGTG_07983	2e-62
PST130_9860_2	22	0.995	884
PST130_9887_1	16	0.889	885
PST130_9915_1	23	1	886			PGTG_16989	2e-43	X
PST130_9925_3	26	0.993	887			PGTG_13772	6e-15
PST130_9925_5	26	0.962	888			PGTG_13772	9e-16
PST130_9928_1	24	0.999	889			PGTG_14517	9e-20	X
PST130_9948_10	23	0.998	890			PGTG_03877	1e-44	X
PST130_9958_4	24	0.855	891			PGTG_14418	6e-12
PST130_9963_5	20	0.968	892
PST130_9964_4	21	1	893			PGTG_15165	1e-20
PST130_9964_6	26	0.996	894			PGTG_15203	2e-15
PST130_9974_4	23	0.989	895			PGTG_03581	8e-12
